# Supplementary material for: Mitogen-Activated Protein Kinase 4-Regulated Metabolic Networks
Source: Int J Mol Sci. 2022 Jan 14;23(2):880. doi: 10.3390/ijms23020880 (PMC8779387; doi:10.3390/ijms23020880)
Supplement: Supplementary file 1 [file ijms-23-00880-s001.zip › Table S1.xlsx]

## Sheet: Sheet1
Table S1. Metabolites found in samples from three platforms
No.	KEGG	PubChem	Name	Col-1	Col-2	Col-3	Col-4	mpk4-1	mpk4-2	mpk4-3	mpk4-4
1		59	2-Phosphoglyceric acid	10592	11584.9	13578	18551.8	81873.7	17574.3	149998	74172.3
2	C00147	190	Adenine	379852	489793	934356	1.57393e+06	980667	403898	1.12304e+06	503508
3	C01551	204	Allantoin	920834	889116	1.15219e+06	973996	3.19861e+06	936641	3.85662e+06	3.5835e+06
4	C00158	311	Citric acid	1.97013e+08	3.94288e+08	2.76557e+08	6.2779e+08	1.14167e+09	5.10652e+08	1.23089e+09	7.72163e+08
5	C05851	323	coumarin	36838.4	10203.7	22224.2	21295.3	157589	189392	48487.2	158017
6	C00805	338	Salicylic acid	1.20069e+06	1.12383e+06	865879	1.16902e+06	8.42081e+07	1.08113e+08	4.50567e+07	1.36018e+08
7	C02656	385	Pimelic acid	37264.6	48980.7	23852	41349.2	539763	1.01387e+06	305519	913969
8	C02170	487	Methylmalonic acid	41849.4	40573	37091.5	46258.6	74259.2	70442.1	54147.7	111046
9	C01234	535	1-Aminocyclopropanecarboxylic acid	8.51236e+06	7.99408e+06	1.18253e+07	2.1784e+07	2.14059e+07	7.4517e+06	1.85944e+07	1.26909e+07
10	C00300	586	Creatine	56796	50210.8	40541.9	85931.8	472345	550069	270291	616163
11	C00380	597	Cytosine	87761	366307	558652	1.06698e+06	6.69171e+06	2.61805e+06	6.1789e+06	5.40523e+06
12	C00186	612	Lactic acid	2.02469e+06	1.6179e+06	1.63183e+06	1.7811e+06	9.17634e+06	8.79605e+06	5.12942e+06	9.33692e+06
13	C00429	649	5,6-Dihydrouracil	24954.9	36912.6	62596.4	51958.3	241556	104702	261155	210201
14	C03758	681	Dopamine	63038.5	29785.9	43195.2	119753	1.34934e+06	232276	1.40645e+06	174163
15	C00489	743	Glutaric acid	2.35782e+07	2.96722e+06	4.17744e+06	7.47599e+06	5.89216e+07	2.29774e+07	5.0102e+07	4.16129e+07
16		745	Glutathione reduced	237591	505061	420001	176665	1.7503e+06	562643	1.20618e+06	865815
17	C03547	757	Glycolic acid	2376.48	3602.07	3386.12	3657.53	93903.2	114480	66146.6	112650
18	C00388	774	Histamine	24311.6	38261.5	52475.9	96903.6	184140	56508.8	334700	366429
19	C00544	780	Homogentisic acid	9900.19	13737.2	21954.7	7973.06	115346	35199.9	44517.3	241831
20	C04025	867	Malonic acid	1.85938e+07	3.43516e+07	1.62654e+07	4.13123e+07	4.88365e+08	4.31351e+08	2.78227e+08	5.73717e+08
21	C01598	896	Melatonin	9800.72	809.697	523.117	2075.25	53324.4	5273.12	35293.4	18064.4
22	C00295	967	Orotic Acid	335788	518986	182438	1.28174e+06	189527	173983	92305.6	103752
23	C00870	980	4-Nitrophenol	57017.4	50487.9	57039.7	62415.9	1.03552e+06	854119	667249	1.35021e+06
24	C00074	1005	Phosphoenolpyruvic acid	5.49317e+06	6.29914e+06	8.58575e+06	8.74798e+06	6.99229e+07	2.63616e+07	6.7263e+07	5.73006e+07
25	C03722	1066	2,3-Pyridinedicarboxylic acid	1.87119e+07	1.64605e+07	1.33627e+07	2.7396e+07	3.73447e+07	2.16395e+07	6.48309e+07	4.64731e+07
26	C00213	1088	Sarcosine	7.04569e+06	1.16117e+07	1.51077e+07	3.02195e+07	5.39076e+07	3.34585e+07	8.78275e+07	5.64281e+07
27	C00315	1102	Spermidine	241385	1.3564e+06	3.94301e+06	1.01359e+07	1.79238e+08	6.36494e+07	1.64769e+08	8.33236e+07
28	C00750	1103	Spermine	345226	1.0344e+06	1.9608e+06	3.74441e+06	61656.5	7887.69	43247.6	17890.6
29	C00178	1135	Thymine	57167.1	55014	42547.9	63141.2	392784	125474	325892	236286
30		1145	Trimethylamine oxide	106261	99624.2	108780	233107	831302	312351	842021	613043
31	C00398	1150	Tryptamine	78065.5	53534.9	113063	116227	305031	131183	218242	155415
32		1172	Uridine-5-monophosphate	2.07828e+06	1.38676e+06	2.3065e+06	3.08678e+06	2.9548e+07	2.53738e+07	1.38871e+07	1.68716e+07
33	C00311	1198	Isocitric acid	3.64272e+06	1.02174e+07	53671.3	8.21617e+06	4.51128e+07	5.29779e+07	3.26585e+07	5.24055e+07
34	C00913	1673	3-Methyladenine	115461	194081	204592	379146	290196	147217	50645.8	12775.4
35	C08272	3830	6-furfurylaminopurine	75956.8	117980	152358	222894	530567	204153	690559	429655
36	C02679	3893	Dodecanoic acid	201524	244535	141089	155843	4.28768e+06	1.45374e+07	3.16558e+06	1.69564e+07
37	C00780	5202	Serotonin	1.8678e+06	3.285e+06	5.25929e+06	1.18304e+07	1.28686e+07	7.11583e+06	1.7009e+07	1.15184e+07
38	C00483	5610	Tyramine	2.37981e+06	2.92731e+06	2.87935e+06	2.49911e+06	5.84562e+07	2.80849e+07	6.97252e+07	3.59711e+07
39	C01157	5810	Hydroxyproline	1.76517e+06	1.0545e+06	1.56625e+06	3.35386e+06	5.20196e+06	2.64056e+06	6.10649e+06	4.61066e+06
40	C00097	5862	Cysteine	2.94054e+07	1.14334e+07	5.26373e+06	9.48603e+06	2.53335e+07	1.14574e+07	2.42241e+07	1.848e+07
41	C00041	5950	Alanine	9.98605e+06	1.43288e+07	1.89895e+07	3.80287e+07	6.98385e+07	4.06343e+07	1.0922e+08	7.19092e+07
42	C00716	5951	Serine	2.77875e+06	1.37173e+06	1.64362e+06	1.91496e+06	5.36286e+07	4.4912e+07	2.08781e+07	7.73006e+07
43	C00064	5961	Glutamine	3.4593e+07	4.72596e+07	7.46735e+07	1.28631e+08	4.51691e+08	1.87272e+08	4.48798e+08	3.26145e+08
44	C00047	5962	Lysine	6.78707e+06	9.05601e+06	1.38945e+07	2.67198e+07	6.16933e+07	3.11608e+07	7.60687e+07	5.53046e+07
45	C00294	6021	Inosine	1.52843e+07	2.33713e+07	2.57807e+07	4.2389e+07	1.21474e+08	4.76756e+07	1.30668e+08	1.05768e+08
46	C00008	6022	Adenosine diphosphate	1.01957e+06	714085	1.14633e+06	1.30325e+06	1.77555e+07	2.26542e+07	7.46467e+06	1.04558e+07
47	C00299	6029	Uridine	1.80529e+06	3.09739e+06	5.45907e+06	2.4443e+06	1.91374e+08	8.47899e+07	1.53898e+08	1.24876e+08
48	C00073	6137	Methionine	157228	969578	862444	1.31898e+06	1.25089e+06	1.63852e+06	3.15878e+06	2.0038e+06
49	C00079	6140	Phenylalanine	2.65018e+08	4.60499e+08	6.34901e+08	9.08241e+08	1.66529e+09	5.28949e+08	1.41204e+09	1.13238e+09
50	D02094	6202	Thiamine Hydrochloride	110401	327077	216390	224336	134041	190737	45570.1	134645
51	C00392	6251	D-Mannitol	448955	455321	502128	1.03544e+06	962389	563421	1.85171e+06	2.3718e+06
52	C00077	6262	Ornithine	472044	688512	948171	2.03699e+06	1.03558e+06	490007	1.84274e+06	1.81872e+06
53	C00152	6267	Asparagine	5.61178e+06	5.83739e+06	5.43317e+06	7.28e+06	2.09962e+07	9.15096e+06	4.09115e+07	3.34593e+07
54	C00135	6274	Histidine	1.4348e+07	2.49302e+07	3.47551e+07	5.85478e+07	3.33246e+08	1.24401e+08	2.20866e+08	2.03167e+08
55	C00183	6287	Valine	3.17165e+08	4.99369e+08	6.0132e+08	1.09307e+09	8.42395e+08	3.64543e+08	9.07996e+08	5.54935e+08
56	C00188	6288	Threonine	3.3666e+07	5.3096e+07	7.85662e+07	1.45599e+08	2.01882e+08	9.35415e+07	2.55268e+08	1.65188e+08
57	C00062	6322	Arginine	6.80709e+07	9.87826e+07	1.31438e+08	2.54015e+08	7.35655e+07	2.63464e+07	1.32782e+08	1.23941e+08
58	C01879	7405	Pyroglutamic acid	2.7778e+06	3.83393e+06	3.34014e+06	1.56024e+06	2.09185e+07	5.60718e+06	9.0449e+06	9.26745e+06
59	C06771	7618	Triethanolamine	1.16044e+06	1.74905e+06	7.16008e+06	2.33106e+06	7.14059e+06	3.93873e+06	7.21926e+06	3.93701e+06
60	C06672	8468	Vanillic acid	57002.6	46583.7	58672.9	59994.9	1.76391e+06	1.57389e+06	777451	1.54764e+06
61	C11284	8617	Indole butyric acid	70907	64811.2	85412.9	91355	301211	73589.1	247202	201488
62		8655	Syringaldehyde	1.13301e+06	222853	183096	147396	7.19552e+06	3.94242e+06	1.07696e+07	7.99703e+06
63	C00493	8742	Shikimic acid	201283	237063	147818	277317	1.02331e+07	1.24492e+07	9.52858e+06	8.17836e+06
64	C02502	8871	2-Hydroxypyridine	143304	299451	393814	592508	67602.9	27471.2	64816.9	51479.5
65	C06562	9064	Catechin	613392	26936.7	14199.1	8732.67	335858	111965	306071	259244
66	C00327	9750	L-Citrulline	3.86095e+06	4.98632e+06	7.47498e+06	1.45856e+07	9.95149e+06	1.56777e+07	1.92833e+07	1.07096e+07
67	C01188	11671	2-Hydroxyisobutyric acid	54071.8	44999.1	41138	70134	197599	135964	167548	168198
68		11756	Ethylmalonic acid	109808	117447	72578.1	81936.8	442867	494612	309909	528453
69	C00360	12599	2-Deoxyadenosine-5-MonoPhosphate	6.96356e+06	1.35592e+07	8.13597e+06	2.05849e+07	2.30032e+07	7.66868e+06	1.20002e+07	5.12392e+06
70	C09251	15376	vincamine	57120.7	43576.9	37629.2	58292.8	265463	336035	140891	479025
71	C00025	33032	Glutamic Acid	1.03174e+08	1.9538e+08	2.99657e+08	4.21878e+08	9.4462e+08	4.24481e+08	9.89331e+08	6.26914e+08
72	C00212	60961	Adenosine	8.40625e+07	1.57145e+08	1.87149e+08	3.01485e+08	9.75878e+08	3.25525e+08	9.08847e+08	6.95104e+08
73	C00221	64689	Glucose	795130	413672	445076	565517	1.98105e+07	1.63273e+07	1.97313e+07	1.74181e+07
74	C01762	64959	Xanthosine	2.55107e+06	3.50661e+06	2.40527e+06	2.89342e+06	1.34992e+07	1.11958e+07	6.53441e+06	1.31229e+07
75	C00127	65359	glutathione oxidized	1.69568e+07	3.17835e+07	2.5852e+07	5.14399e+07	7.08491e+07	2.32883e+07	5.08868e+07	3.69895e+07
76		68247	Cyanidin chloride	929316	479601	251009	290560	2.46712e+06	1.08406e+06	2.59643e+06	1.80295e+06
77	C09727	72276	Epicatechin	639796	26756.3	10477.5	8550.15	341973	116267	321247	245057
78		72899	Indole-2-carboxylic acid	1.2019e+06	873946	776280	607054	1.0635e+08	3.82304e+07	1.11227e+08	8.4952e+07
79	C20635	74706	Methyl 3-indolylacetate	236619	90733.7	162762	130156	192957	85387	198687	125936
80		77982	Ribose 5 phosphate	21326.4	22643.6	19644.8	28855.4	123415	186729	78635.1	215212
81		79784	Tricine	654116	507468	527738	771212	2.35967e+06	2.08095e+06	772647	2.49789e+06
82		86043	3-(Methylthio)butyric acid	2.9592e+06	3.79736e+06	5.2836e+06	5.65241e+06	4.49734e+07	1.72879e+07	4.38902e+07	3.93092e+07
83		102861	Methyl dihydrojasmonate	302934	235678	217860	274303	2.64752e+06	3.32331e+06	1.32774e+06	3.36765e+06
84		122724	Celastrol	5728.17	5201.73	1976.76	10663.8	31684.5	12935.4	8441.93	28594.5
85	C01182	123658	Ribulose-1,5-diphosphate	163451	172317	121039	224986	143692	116981	64351.9	161134
86	C00148	145742	Proline	3.65072e+07	4.96253e+07	6.81142e+07	5.9873e+07	6.46126e+08	2.63672e+08	5.67509e+08	7.45005e+08
87	C00120	171548	Biotin	79620.2	23884	106067	85629.1	3.3961e+06	1.79464e+06	1.34993e+06	2.48064e+06
88	C00149	222656	L-Malic Acid	2.24025e+08	2.91901e+08	4.06623e+08	6.23926e+08	1.1898e+09	5.95797e+08	1.30036e+09	8.66931e+08
89	C00170	439176	5-Deoxy-5-methylthio-adenosine	2.47878e+06	4.5173e+06	4.572e+06	8.00149e+06	1.38116e+07	6.50661e+06	1.36658e+07	7.54636e+06
90	C00386	439224	L-carnosine	4150.93	83861.1	119645	146888	1.0317e+06	427099	1.12466e+06	848748
91	C00897	439341	Maltose	1.55625e+06	2.94742e+06	1.51012e+06	5.11329e+06	5.28902e+07	5.44311e+07	3.8598e+07	5.50624e+07
92	C01451	439503	Salicin	475669	332664	315688	490372	8.2824e+06	9.27521e+06	3.52367e+06	1.08454e+07
93	C02532	439747	O-Phospho-D-serine	2371.95	5186.68	3337.95	3554.02	98335.5	34875.8	24638.9	84041
94	C03145	439750	N-formyl-L-methionine	4919.31	5898.89	12303.3	10531.1	606923	204061	636163	403626
95	C05631	440735	Eriodictyol	74144.1	74619	106432	170070	1.00404e+06	337219	960771	905132
96	C06186	440936	Arbutin	143515	106859	119064	125407	852573	132355	130022	588382
97		445282	L-Methionine sulfone	9289.78	258176	369780	837729	4.37301e+06	1.60502e+06	2.98868e+06	4.12186e+06
98	C00371	449093	Zeatin	5.78248e+06	9.43276e+06	1.10838e+07	1.71368e+07	3.90961e+07	1.61722e+07	4.41935e+07	2.49465e+07
99	C08650	638278	Isoliquiritigenin	365348	700662	555743	606021	1.92256e+06	3.32392e+06	1.89329e+06	2.62666e+06
100	C00417	643757	cis-Aconitic acid	1.24772e+06	1.46595e+06	1.74682e+06	2.02066e+06	9.09208e+06	3.12863e+06	5.14344e+06	4.62847e+06
101	C01732	643798	Mesaconic acid	361282	362519	352856	389040	4.1621e+06	4.89266e+06	2.35185e+06	4.79703e+06
102	C00061	643976	Riboflavin monophosphate	273778	374462	259922	289860	426869	671117	436138	959214
103		2724100	Raffinose Pentahydrate	35679.3	291017	19144.7	366466	2.90157e+06	2.97451e+06	8.50935e+06	7.98477e+06
104		2735510	Betaine aldehyde chloride	19337.7	51914.7	55402	90712.2	97231	85628.9	233290	172917
105	C01226	5280411	12-oxo-phytodienoic acid	647543	285097	416407	451746	4.04182e+06	3.56997e+06	7.11939e+06	2.54248e+07
106	C02666	5280536	4-Hydroxy-3-methoxycinnamaldehyde	193218	53645.9	47301.2	54452.5	1.18658e+06	476318	1.58543e+06	1.31669e+06
107	C05625	5280805	Rutin	8455.74	32822	9970.26	14466.9	9411.02	14158.7	5727.38	5238.18
108	C01850	5281792	Rosmarinic acid	580044	546270	623876	563744	6.95023e+06	6.99008e+06	3.36755e+06	6.68911e+06
109		5367460	Ethyl linolenate	440762	301302	349713	234474	4.61431e+06	1.78893e+06	4.73849e+06	3.69289e+06
110	C10438	5372954	Cinnamic acid	94193.8	95655.5	111179	67269.5	1.09996e+06	583832	1.38853e+06	1.05067e+06
111	C06082	5375200	Abscisic acid	18610.3	3324.87	6385.26	13202.4	39870.6	19205.9	27196.7	54740.8
112	C00645	11096158	N-acetyl-D-mannosamine	17016.5	26031.7	28103	43366.6	115346	45644.4	81398.9	64784.1
113	C05306	12085802	Chlorophyll A	25591.7	51877.4	23734.9	43594.8	14215.3	4123.03	5446.74	8536.28
114	C00986	12217446	1,3-Diaminopropane.HCl	44027.3	39805.1	82848.4	130766	1.56887e+06	394783	1.07378e+06	912663
115	C01750	16219923	Quercitrin Hydrate	25472.4	42587.6	24439.9	32930	16110.7	6596.84	2970.6	4743.47
116		18646925	D-Ribose-5-phosphate disodium salt hydrate	77450.8	60355.7	71453.8	107124	888610	562149	401475	1.22873e+06
117	C00314	22124026	Pyridoxine dihydrochloride	196460	160800	545669	683150	463850	438759	387192	193938
118	C00628	23663629	Sodium gentisate	73934.1	63457.2	76186.5	35918.7	689189	268867	851905	718684
119		24721094	Pelargonin Chloride	19526.5	28160.6	22389	27222.5	134490	126781	85178.9	177848
120		44630053	O-Acetyl-L-serine hydrochloride	76053.1	63798.2	85391.8	77928.3	1.06035e+06	487406	1.361e+06	867775
121	C01041	54670067	Ascorbic acid	1.8678e+06	3.285e+06	5.25929e+06	1.18304e+07	1.28686e+07	7.11583e+06	1.7009e+07	1.15184e+07
122		87357745	2-Deoxyribose-5-phosphate-Na salt	208135	230411	204781	233217	2.24805e+06	2.20233e+06	1.3704e+06	2.18632e+06
123	C00134	91695463	Putrescine	152246	246078	328990	580514	7.48048e+07	2.77102e+07	4.25595e+07	5.03319e+07
124		92132445	a-D-Mannose-1-phosphate sodium salt	1.09149e+06	1.41486e+06	1.23337e+06	1.20258e+06	3.2423e+06	7.19934e+06	3.39398e+06	5.08558e+06
125		124204235	D-Mannose 6-Phosphate Barium Salt Hydrate	496305	661069	545030	602703	1.68894e+06	3.7158e+06	1.50543e+06	2.25876e+06
126		135398570	Cyclic guanosine monophosphate	1.30862e+06	684911	1.38805e+06	1.14353e+06	7.47856e+06	1.33838e+06	9.20133e+06	4.18544e+06
127	C00387	135398635	Guanosine	3.03233e+07	4.67482e+07	5.68416e+07	9.38157e+07	2.11599e+08	8.46388e+07	2.10941e+08	1.5488e+08
128		135409471	Sapropterin dihydrochloride	254627	465331	490292	655102	3.14404e+06	1.68517e+06	3.43606e+06	2.46472e+06
129		139035036	D-Glucose 6-phosphate (sodium)	159904	159256	156715	188439	523015	484825	292490	624684
130		146724	1-Methylguanidine hydrochloride	111622	143637	219692	215923	805829	242890	666667	560447
131	C00559	9549172	2-Deoxyadenosine.H2O	663371	1.13428e+06	998099	1.88331e+06	4.68614e+06	2.16185e+06	6.08796e+06	4.58528e+06
132	C03067	101	3-Hydroxybenzaldehyde	0	0	3511.49	3453.91	51534.5	41137.8	57370.6	44049.2
133	C00633	126	4-Hydroxybenzaldehyde	0	0	0	0	66610.8	0	74836.6	64698.3
134		206	Hexose	16945.2	20197.3	20106	19559	5638.61	3728.67	4726.53	5268.42
135	C00539	243	Benzoic acid	0	9190.53	5588.71	12485.3	0	0	0	0
136		309	Aconitic acid	0	2947.53	0	0	13957.6	12795.2	17805.5	21269.1
137	C00805	338	Salicylic acid	0	3334.99	0	3071.2	0	0	0	0
138	C19569	437	4-Oxo-4-(pyridin-3-yl)butanoic acid	0	0	0	0	64051	0	78835.9	70652
139	C00637	800	Indole-3-acetaldehyde	0	0	0	2993.73	24785.3	0	37663	46954.9
140	C00253	938	Nicotinic acid	0	0	0	0	0	0	37454.1	44099.2
141	C00366	1175	Uric acid	0	26927.9	14381.4	12868.5	0	0	0	0
142		1340	1,5-Isoquinolinediol	0	3769.28	0	4537.24	152272	0	148551	150406
143		2000	Afalanine	3402.64	6155.64	4870.45	0	0	0	0	0
144		2075	Aklomide	0	0	0	0	48756.6	0	61614	47280.2
145		2681	Cetrimonium	209221	199483	206755	221862	1.84355e+06	0	1.54473e+06	1.42025e+06
146	C14214	3026	Dibutyl phthalate	1462.5	6004.18	5546.4	7953.98	0	0	22307.3	31575.5
147	C01588	3672	Ibuprofen	0	0	0	2557.89	0	0	31111.1	25564.9
148		3686	Idebenone	33202.3	34758.3	47082.1	49538	189369	0	310946	255001
149	C13736	4054	Memantine	0	6156.45	2964.25	2623.73	91808.1	0	16340.8	21992.6
150		4628	Oxolinic acid	0	10766.1	19732.4	14014.2	32722.9	0	46018.8	29380.7
151	C07149	5509	Tolmetin	0	0	0	0	36131.9	0	37690.7	39355.3
152	C06941	5625	Delavirdine	0	56139.2	62599.1	99022.3	720736	0	957577	812134
153		5794	Piperonyl butoxide	18544.5	26219.6	19379.4	20647.9	0	0	121628	0
154	C00008	6022	Adenosine-5'-diphosphate	1347.66	1143.72	1473.65	1210.72	45997.2	33330.2	33328	25078.3
155	C00082	6057	Tyrosine	0	9385.87	5952.06	7952.83	246171	24972.6	446641	282287
156	C00078	6305	Tryptophan	0	135230	129351	141555	61797.3	56779.3	65229.7	64138.8
157		6537	Tris(2-ethylhexyl) phosphate	0	10222.3	10128	11058.9	0	0	54050.4	47219.6
158		6540	Tris(2-butoxyethyl) phosphate	290277	298268	276008	358953	768651	0	851702	1.15633e+06
159	C00864	6613	Pantothenic acid	0	66202.6	74278	56534.8	556572	0	757910	539772
160		6741	Methylprednisolone	0	0	14738.4	14496.3	13391.4	0	15333.3	13693.8
161	C01546	6919	2-Furoic acid	0	15765.1	5601.88	6463.74	87923	72366.4	117715	105641
162		7050	7-Diethylamino-4-methylcoumarin	0	0	0	0	21946.8	0	29786.5	0
163		7371	Benzenesulfonic acid	0	0	6312.66	0	0	37559.1	41061.9	0
164		8088	Diglycolic acid	0	0	1620.66	1861.17	146938	138141	114515	113721
165		8211	N,N-Dimethyltetradecylamine	4603.02	4783.61	7761.7	4016.85	46163.7	0	70156.9	38893.1
166		8362	Homosalate	0	0	7342.52	7432.1	30524	0	39306.4	25206.9
167		8395	Efloxate	5973.17	6092.22	17511.9	19548	0	0	0	0
168	C06323	8405	Isoquinoline	0	0	0	0	0	0	23808.1	20498.5
169		8485	4-Dodecylbenzenesulfonic acid	270348	198962	169227	151543	1.31543e+06	1.33471e+06	1.4014e+06	1.81121e+06
170		8778	Lauryl sulfate	46038.7	65005.8	80846.8	46364	333320	2.41168e+06	1.12034e+06	947305
171	C06677	8902	Dipropylamine	0	48618.2	0	41636.6	43857.9	0	54697.2	61651.8
172	C07254	9904	Nandrolone	4522.67	7091.15	4283.95	0	47138.3	0	65685.9	174029
173		10205	Plumbagin	0	0	15296.1	18078.6	0	0	0	0
174	C08493	10256	Indole-3-carboxaldehyde	0	15018.7	23433.4	24802.6	108012	85079.7	95249.3	77165.6
175	C08278	10457	Suberic acid	0	18301.1	14995.9	18802.5	0	0	0	0
176	C10833	10742	Syringic acid	0	0	0	0	73984.7	0	85979.4	76336.3
177	C11945	14106	1,4-Cyclohexanedicarboxylic acid	0	5563.98	6043.97	0	0	0	0	0
178		14756	3,4-Dimethylbenzenesulfonic Acid	0	9530.37	10282.7	6219.11	0	0	0	0
179		14860	6-Methoxyquinoline	0	0	2211.49	1894.58	44931.9	0	53971.1	74855.8
180		14994	Dinoterb	230616	180105	165638	150292	1.05763e+06	1.09887e+06	1.10599e+06	1.23107e+06
181		16217	Tetradecylamine	0	8954.29	7711.82	8960.85	50752	0	59400.7	47360.8
182		16547	2,4-Diacetylphloroglucinol	0	2443.84	0	2686.27	0	0	0	0
183		17472	Hexaethylene glycol	122380	320245	145169	55085.1	385980	0	194152	300780
184	C00052	18068	Galactose-uridine-5'-diphosphate	33372.3	26159.4	26510.2	25231.8	0	0	0	0
185		19266	4-Acetamidobenzoic acid	0	9686.77	0	0	148306	0	139975	170097
186		20280	Cocamidopropyl betaine	11832.7	17530.9	12175.5	18498.2	163841	0	73357.3	95316.3
187		24730	Triisopropanolamine	0	1483.31	1797.93	1502.81	10284.5	0	8705.01	14380.2
188		26715	Credazine	0	0	0	0	184358	0	109159	130409
189	C17497	31211	Zingerone	0	7573.49	6806.24	6658.41	43771	30070	37410.6	21405.5
190		31348	Citrate	0	16181.4	11647.9	14882.6	34645.3	38228.2	23610.9	39287
191		31355	Triisobutyl phosphate	20964.5	17405.2	18127	18471.2	80868	0	69505.3	131572
192		34277	Bis(3,5,5-trimethylhexyl) phthalate	18370.9	36998.1	39623.4	42618.7	90743.9	0	83575.1	75274.5
193		34755	S-Adenosylmethionine	7345.29	10224.9	7251.84	6890.26	100629	0	83470	61698.8
194		43365	Metoxadiazone	0	5387.48	0	7589.89	0	0	26588.7	0
195	C00212	60961	Adenosine	95269.2	121555	104957	134064	934265	0	1.07564e+06	1.2836e+06
196		61021	Metaldehyde	0	0	7640.11	5720.87	45649.6	0	35390.8	43683.3
197		61163	2-Morpholinoethanol	0	0	2021.77	0	0	0	22532.1	21114.2
198		61285	N-Butyl-p-toluenesulfonamide	0	10758.5	0	5807.05	46971.8	0	79498.1	67581.3
199		62432	Morzid	3732.74	2267.63	4284.29	1869.56	0	0	0	0
200	C05627	62453	4-Vinylphenol	0	3737.39	3335.64	9316.72	17082.3	12455.3	17960.9	25246.6
201		64116	8-Propyloxycaffeine	0	2789.68	6589.72	0	0	0	0	0
202	C00127	65359	Oxiglutatione	0	8109.37	7786.59	7326.88	109080	99692.4	95923.7	90912.9
203		65420	Diprogulic Acid	16581.7	14860.3	20474.3	0	0	0	17869.8	11568.5
204		66065	Bergenin	0	0	0	0	140888	117749	135864	80977
205		68082	Isobergapten	3915.3	14445.7	8394.95	9476.27	0	0	19737.6	0
206		68261	Deoxyvasicinone	0	0	0	0	41073.9	0	41973.2	59151.4
207	C02710	70912	N-Acetyl-L-leucine	0	21385.2	23053.1	15709.5	0	0	0	0
208		72853	13-(Cyclopent-2-enyl)tridecanoic acid	3315.57	0	2835.68	3043.21	87163.2	0	33127.6	13704.1
209		78933	Tetraethylene glycol monododecyl ether	296363	285300	233856	215425	1.40714e+06	0	1.33805e+06	1.60102e+06
210		80412	Benzidine sulfone	2360.2	0	0	0	102096	0	174751	150868
211		88069	4-Methylphthalic anhydride	0	0	0	0	72250.6	0	103562	93958.3
212		89640	Loganic acid	3457.91	3015.06	3358.48	2489.97	6948.23	5806.71	5210.4	6867.55
213		91482	DL-o-Tyrosine	0	0	0	7709.26	98580.9	0	213958	166395
214		92294	7-Aminoflunitrazepam	5556.76	14861.6	8388.34	13690.8	0	0	0	0
215	C00497	92824	D-Malate	0	46054.5	46588	63700.6	194601	150765	208853	178384
216		92836	2-Hydroxyhexadecanoic acid	4330.33	1781.26	1875.4	2927.34	23037.2	250779	273864	690213
217	C07369	93055	Prednisolone tebutate	0	1.07261e+06	235499	164870	1.36998e+06	0	1.24974e+06	1.54553e+06
218		97250	2,8-Quinolinediol	0	19792.5	26316.2	22409.9	193665	174554	150604	208536
219	C02868	99613	Lecanoric acid	0	20081.6	18810	23396.1	0	0	0	0
220		99976	Stramonin-B	0	0	4006.79	3588.62	0	0	13675.6	11861
221		101616	Lobeline	0	0	0	0	36317.8	0	33439	49348.3
222		107848	Geniposide	7784.83	9310.91	6284.1	7484.29	20941.1	23542.7	23375.7	25636.3
223		108104	Sphondin	0	0	16268.7	16646.3	0	0	0	0
224		121677	1,1,6-Trimethyl-1,2-dihydronaphthalene	0	0	0	0	16426.2	0	26123.6	18203.5
225	C17639	122738	Procyanidin B2	6944.57	3701.54	9823.36	9334.59	0	0	2164.68	0
226		124886	Glutathione	0	0	0	0	35570.7	0	39761.6	44220.3
227		144746	N-Valylphenylalanine	0	2631.45	2477.74	3046.18	37609.2	0	68779.3	53630.6
228		146229	4-Methoxy-1H-indole-3-carbaldehyde	0	0	9399.05	12521.3	503162	0	441488	402041
229		158183	3-Benzyl-6-(1H-indol-3-ylmethyl)piperazine-2,5-dione	66713.7	126856	144436	156436	0	0	0	0
230		159278	Salidroside	2712.76	3226.53	3795.71	2049.32	14168.1	12516.9	12639.6	0
231	C05841	161234	D-Ribosylnicotinic acid	0	0	0	0	140558	0	126753	140354
232		220370	2-[1-(Carboxymethyl)-3-methylcyclohexyl]acetic acid	0	9762.62	11291.6	12480.1	73664	0	65150.9	60524.4
233	C00149	222656	(2S)-2-Hydroxybutanedioic acid	0	0	6101.15	6332.26	151266	167640	163051	134008
234	C05301	247304	2-Hydroxyestradiol	2735.84	7576.89	4120.57	3617.49	11467	0	22920.5	18286.7
235		247935	6alpha-Methyl-9alpha-fluoroprednisolone 21-acetate	13921.2	15790	16527.5	15663	32430.6	0	25495.5	80485.3
236		295052	1-Butyl-3-(2-ethylphenyl)urea	0	0	14015.5	13933.2	89973.8	0	95623.4	115342
237		306262	N-(3-Trifluoromethyl-phenyl)-succinamic acid	0	37394.6	32964	22912.3	0	0	0	0
238		334839	1H-Indole-2-carboxylic acid, 5,6-bis(acetyloxy)-2, 3-dihydro-2-methyl-, methyl ester	8688.51	8604.61	7456.97	8456.48	244482	0	217866	303926
239		360923	Benzoic acid, [(6-methyl-2-oxo-2H-benzopyran-4-yl)methoxy]-, methyl ester	6556.86	8038.76	7968.38	7558.81	0	0	5421.2	7129.2
240		439951	3-Indoleglycolaldehyde	0	0	0	0	80608.3	0	63219.2	64376.6
241		440255	1-O-Indol-3-ylacetyl-beta-D-glucose	0	0	0	0	127688	0	200243	178734
242		440387	Benzyl (2S,3S)-2-methyl-3-hydroxybutanoate	0	21040	21680.7	27827.7	70192.1	0	70490.8	68935.3
243		440986	3-Methyl-quinolin-2,8-diol	0	3232	0	3029.07	104690	0	103881	115963
244		440991	2,3',4,6-Tetrahydroxybenzophenone	0	12981.8	29770.6	0	57580.3	0	58869.6	48639.6
245		441422	Gentiobiose	5056.81	4623.18	3521.72	2324.51	146399	106663	86733.2	91188.8
246		441913	CID 441913	537005	968537	170916	127513	837379	0	788156	955771
247		443142	4-Amino-4-deoxychorismic acid	0	0	0	0	460804	0	396814	426496
248	C11653	443335	Iridotrial glucoside	21209.9	34050.4	20354.3	6309.54	37324.1	0	34327.2	45935.3
249	C01384	444266	Maleic acid	0	13193.1	10025.6	15361.2	23305.4	23762.4	20449	15286.1
250	C01494	445858	Ferulic acid	0	5301.18	0	4070.94	23965.1	14794.9	16344.8	14070.3
251	C00255	493570	Riboflavin	140430	205742	130891	184587	309554	0	233838	236465
252		636454	Koaburside	9029.92	10374.3	10520.8	8262.74	41263.1	47709.6	62643.1	64929.5
253		636970	Camalexin	0	0	0	0	2.23548e+06	0	3.5429e+06	3.67961e+06
254	C00811	637542	4-Hydroxycinnamic acid	0	16734.4	12059.9	18331.2	0	0	0	0
255	C00482	637775	Sinapic acid	0	12816.4	13722.6	11200.2	10464.4	9824.76	16191	10656.7
256		656506	Indolylmethyl glucosinolate	0	611123	373521	584777	0	0	0	0
257		656561	4-Hydroxyglucobrassicin	539338	459516	279258	238511	56136.7	18985.7	0	18570.3
258		656563	4-Methoxyglucobrassicin	1.12734e+06	1.42582e+06	1.45041e+06	1.7587e+06	4.0731e+06	2.91188e+06	2.88535e+06	0
259		656641	Polidocanol	213945	191227	203324	186992	1.49363e+06	1.48649e+06	1.23581e+06	1.45573e+06
260		709625	Cinnamoylglycine	0	0	4239.58	2338.02	231883	0	327850	256348
261	C10470	736186	Isoferulic acid	0	3840.79	4908.17	3739.62	0	0	0	0
262		869626	1,2,4-Triazolo(4,3-b)pyridazine, 3-methyl-6-(4-morpholinyl)-	0	24320.7	21255.6	0	27540.8	0	44645.8	36240.6
263		2159357	N-(5,7-Dimethylbenzo[d]thiazol-2-yl)-5,6-dihydro-1,4-dioxine-2-carboxamide	0	0	0	0	0	0	15923.9	21369
264		2959032	6-(4-Benzhydrylpiperazin-1-yl)-5-nitropyrimidin-4-amine	0	6120.03	7647.4	8598.31	0	0	8927.06	5656.79
265		3000322	Hyoscine	0	3521.32	3717.13	2098.72	11840.8	0	16256.2	8825.17
266		3081462	Harderoporphyrin	45440.4	0	9220.44	22635.5	0	0	178482	285274
267		3143884	5-(3,4-Dimethoxyphenyl)-N-[(1,5-dimethyl-1H-pyrazol-4-yl)methyl]-7-(trifluoromethyl)-4,5,6,7-tetrahydropyrazolo[1,5-a]pyrimidine-3-carboxamide	0	1552.21	1692.38	0	0	0	1994.44	0
268		3321053	Pyridoxine + O-Hex	33840.9	35508.2	31632	39046.5	134114	0	149314	122778
269		3337153	4-[({[(2-Oxo-4-phenyl-2H-chromen-7-yl)oxy]acetyl}amino)methyl]cyclohexanecarboxylic acid	0	9638.85	12016.7	17355.9	80472.9	0	51078.3	54427.7
270		3914727	2-Amino-3,4-dihydroxybutanoic acid	0	0	0	0	67532.3	0	50986.1	51886
271		4205037	(Sulfuric acid tetradecyl)anion	0	0	0	8769.61	109647	63844.3	1.63814e+06	0
272		4248455	4-Methylene-2-octyl-5-oxo-tetrahydro-furan-3-carboxylic acid	43362.6	27204.3	27048.7	23187.4	264811	230931	254842	252768
273		4303260	Anhydrobrazilic acid	12531	13387.2	0	0	0	0	0	0
274		4484225	Caffeic acid hexoside	5743	5227.62	4675.07	4500.74	0	0	0	0
275		4628123	Sinapoylhexoside (isomer of 955)	30340.9	22017.9	27003.3	21882.1	214136	155727	175667	213093
276		5273568	Fraxin	29425.6	35361.6	30372.1	31697.7	6060.73	0	5038.99	0
277		5273569	Fraxetin	0	10125.3	5329.12	0	165316	0	159765	171629
278		5280406	1-O-Sinapoyl-beta-D-glucose	199623	23788.1	26322.3	19541	13239.7	18593.3	21545.8	16792.5
279	C01226	5280411	12-OPDA	10646.4	10326.6	7179.68	8378	118536	190864	166541	441318
280	C01752	5280460	Scopoletin	0	3364.3	5245.63	4619.4	235357	0	232849	231479
281	C04498	5280691	p-Coumaroylagmatine	56097.1	84788.9	116760	76783.7	16144.2	0	37930.9	160607
282	C09263	5281416	Esculetin	0	1841.19	2320.32	1740.79	0	0	0	0
283		5281623	Bellidifolin	12360	20746.7	17128.5	19805.9	0	0	0	0
284	C10065	5281635	Gentisein	0	23362.2	12714.7	9859.31	0	0	0	0
285		5281693	Robinin	183002	171287	178882	181910	573288	541123	622271	0
286		5281929	Methyl jasmonate	9083.11	10261.6	9010.68	9268.61	87933.5	122245	119622	233637
287		5282375	Etretinate	11271.1	13737.5	10719.3	10513.1	0	0	0	0
288		5282817	Jacaric acid	3279.99	2108.79	3258.4	6082.22	19568.9	0	20756.9	18849.3
289		5282873	Methyl-10-hydroperoxy-8E,12Z,15Z-octadecatrienoate	4309.37	5597.71	0	0	56736	0	26998	114480
290	C19670	5283387	Oleamide	5015.67	4041.63	4534.28	5116.15	21847.2	0	29873.4	26882.5
291	C03313	5284607	Phytonadione	0	856139	1.10188e+06	971164	5.72666e+06	0	5.56994e+06	5.19453e+06
292		5312888	Dodecanoic acid, 9,12-dioxo-	0	2852.98	3099.04	3310.96	14174.7	0	0	20604.4
293		5312912	12-Oxo-9E-octadecenoic acid	12285.3	10003.4	10567.4	17305.8	44393.4	0	43889.9	34461.7
294		5317598	Alnustone	0	4602.14	5072.56	4956.73	0	0	0	21136.1
295		5318045	(2R,3R,4S,5S,6R)-2-[(Z)-Hex-3-enoxy]-6-(hydroxymethyl)oxane-3,4,5-triol	0	6522.52	5529.75	7010.45	11023.3	8092.1	7740.76	6278.71
296		5318767	Nicotiflorin	15829.3	21652.1	23721.4	32211.7	26473.8	23564.1	30041.9	30538.8
297		5320735	Oreganol	10574.5	15714.8	14702.5	0	31723.7	47798.5	24876.8	26042.1
298		5321790	Bavachromanol	7346.53	12817.8	8282.36	13446.2	29892.4	0	22237.7	22928.6
299		5353566	2-O-(4,7,10,13,16,19-Docosahexaenoyl)-1-O-hexadecylglycero-3-phosphocholine	0	0	3369.44	3269.64	0	0	0	0
300		5355836	7,8-Dihydroxy-4-methylcoumarin	0	0	0	0	127918	0	179007	187493
301		5363700	3-Hydroxy-beta-ionone	0	0	0	0	51920.9	0	73491.6	49800.4
302		5365371	Erucamide	0	412557	584922	517313	178865	0	846707	714699
303		5373710	1-(m-Methoxycinnamoyl)pyrrolidine	0	0	3156.41	0	26656.4	0	24102.7	24195.6
304		5375190	4-(1,3-Butadienyl)-3,5,5-trimethylcyclohex-2-en-1-one	0	25055.5	0	0	111485	0	242160	217617
305		5458174	Prostaglandin E2 methyl ester	9009.02	7495.75	11657.6	14729.8	80686.7	0	112793	98300.6
306		5458879	N-Coumaroyl serotonin	0	0	0	0	93159	0	136257	81589.3
307		5483905	Kaempferol 7-neohesperidoside	394129	325759	379143	431366	950193	779145	1.04318e+06	827878
308		5484066	Peltatoside	0	0	0	0	39363.1	30106.8	38690.6	31689.1
309	C16981	5486199	Kaempferitrin	0	683666	729888	574559	2.34456e+06	2.07025e+06	2.45962e+06	0
310		5901757	Dactylin	4412.11	14695.3	9968.63	14267.4	10069.3	9129.03	16184.6	11496.7
311		5901827	Elaterinide	0	0	3053.5	0	7577.46	0	6060.03	0
312		5917954	2-Methoxy-3,5-dimethyl-6-[(4Z)-4-[(E)-2-methyl-3-(4-nitrophenyl)prop-2-enylidene]oxolan-2-yl]pyran-4-one	1988.19	0	1212.49	0	12964.3	8288.23	10944.1	0
313		5962587	Triacetylresveratrol	24137.7	0	22361.2	22593.5	0	0	0	0
314		6123144	7-Epi-12-hydroxyjasmonic acid glucoside	140905	176462	159578	183468	193582	183491	273486	227195
315		6419704	5-O-(Indol-3-ylacetyl)-myo-inositol D-galactoside	0	0	0	863.194	89644.3	0	76180.1	65895.4
316		6440973	Albocycline	5106	5189.71	6116.01	8141.92	0	0	50414.2	104061
317		6450551	Axitinib	0	79408.7	88580.7	93913.3	0	0	0	0
318		6540478	Norgestimate	8638.61	0	14412.2	21696.3	0	0	0	0
319		6708562	3alpha-HYDROXY-3-DEOXYANGOLENSIC ACID METHYL ESTER	0	98951.2	65585.8	17473.6	103458	0	92523.3	101742
320		6710680	3-Formyl-2,4-dihydroxy-6-methylbenzoic acid	0	0	2551.5	2743.06	0	0	0	0
321		6850837	Bis(p-methylbenzylidene)sorbitol	13197	10847.7	13922.2	17154.4	162256	0	181559	200267
322		6917907	Leptomycin B	147088	237641	55015.2	36239.3	341358	290930	420817	355024
323		7097227	Indoleacetyl glutamic acid	0	0	0	0	112372	93974.2	85172.4	97629
324		9543745	DG(18:3(9Z,12Z,15Z)/18:3(9Z,12Z,15Z)/0:0)	0	14737.8	14066.1	15298.9	0	0	0	0
325		9548634	4-Methylsulfinylbutyl glucosinolate	384216	321107	214806	240832	152715	86103.1	27114.3	1.15428e+06
326		9576416	Neoglucobrassicin	0	0	14122.6	0	482028	137494	173736	0
327		9803828	Rivenprost	8279.58	11340.5	9515.29	12175.4	54563.6	44819.3	62418	66277.3
328		9837272	Val-pro	0	3386.59	0	0	75309.4	0	88917.1	71416.6
329	C14766	9839084	9-OxoODE	0	0	0	0	38984.2	0	102219	143659
330		9848024	Neoandrographolide	0	0	0	0	76626.5	0	99971.6	0
331		10065132	Lithospermoside	8377.64	11798.8	13857.3	13283.5	31700.9	0	36220.8	35730.8
332		10457683	Kanokoside A	0	0	0	0	62367	46221.1	60976	0
333		10914828	Citruin D	144537	188229	184033	223925	237156	182838	260676	271584
334		11011465	12-trans-Hydroxy juvenile hormone III	2236.91	0	0	2505.87	0	0	20266.7	42982.1
335		11100427	3-(2-Glucosyloxy-4-methoxyphenyl)propanoic acid	9374.31	9505.47	7314.73	8959.3	29309.8	25212.1	26904.6	23552.7
336		11471380	Daumone	15892.2	8409	18951.5	0	0	0	0	6034.3
337		11473265	Crotin	20844	25252.6	22834.8	23129.3	0	0	0	7491.31
338		11565518	N-[[4-[(Pyridin-2-ylamino)methyl]phenyl]methyl]pyridin-2-amine	1450.2	0	1308.63	2511.65	7624.66	0	6745.43	0
339		11760306	Rubinaphthin A	3235.14	5524.76	5167.04	5284.84	27446.1	24226.2	0	29633.5
340		11869417	(-)-Asarinin	9617.47	0	13463.1	9051	0	0	0	0
341		11953815	2-O-(3,5-Dimethoxy-4-hydroxycinnamoyl)-L-malic acid	0	225465	249341	270652	0	0	0	0
342		11954181	(R*,S*)-4-[1-Ethyl-2-(4-fluorophenyl)butyl]phenol	5304.9	3480.96	4459.34	4171.1	20387.1	0	20182.9	47322.6
343		12009861	(S)-1-Methoxy-3-heptanethiol	0	0	7717.47	7723.73	0	0	21349.1	25562.4
344		12305415	Lespedin;Lespenephryl	707355	668448	714767	740423	1.78488e+06	1.47649e+06	1.76392e+06	1.65466e+06
345		13857517	Corchoionol C 9-glucoside	26016.1	31460.7	1811.5	33811.2	47429.2	0	58931.2	40017.5
346		14035461	NCGC00384684-01_C12H16O4_4-Pentene-2,3-diol, 5-[3-hydroxy-2-(hydroxymethyl)phenyl]-, (2S,3R,4E)-	255546	363519	341892	414242	1.36311e+06	1.10807e+06	1.64317e+06	1.52929e+06
347		14122903	Desulfoglucobrassicin	21702.6	31707.3	31616.9	34863.6	0	0	0	0
348		14132345	Benzoic acid + 1O, 2MeO, O-Hex	3858.5	3281.02	2426.48	1460.21	237825	257817	314372	282313
349		14136859	Ligstroside	0	25217.5	20651.2	13305.1	39995.3	34366.8	30918.2	31586.8
350		14186891	1-(2,4,6-Trihydroxyphenyl)-9-phenylnonan-1-one	5115.41	4300.01	4192.39	4387.26	38922.3	23391.2	30751.7	37798.4
351		14186901	Kaempferol 3-O-rhamninoside	5183.83	7556.13	8737.84	10249.8	10341.1	7491.12	8642.22	11477.7
352		14236613	Apiosylskimmin	0	20456.5	12872.8	25523.1	94201.3	91587.9	100002	0
353		14589106	Zataroside B	1482.8	2494.26	2364.02	0	0	0	3583.16	0
354		14630594	5-Hydroxy-8-methoxy-6,7-methylenedioxyisoflavan-4-ol	25330	0	28598.5	27371.1	34808.8	0	32261.1	36412.6
355		14757418	4-Hydroxy-8-sphingenine	5139.23	4079.36	3502.99	0	346381	0	509178	482423
356		14830750	(4S)-8beta,8Abeta-Epoxy-4,4a,5,6,7,8,8a,9-octahydro-3,4abeta,5beta-trimethyl-9-oxonaphtho[2,3-b]furan-4beta-ol acetate	14107.5	14412.9	12565.8	16772.4	44987	0	40035	30093.8
357		15160710	Ponganone IX	56501.4	70267.7	58645.9	59709.3	9700.52	0	28504.8	34010.9
358		15224182	Pseudosemiglabrinol	2741.97	3378.42	4065.27	4519.35	0	0	0	0
359		15987535	2-[4-(2-Hydroxyethyl)piperazin-1-yl]-7-(3,4,5-trimethoxyphenyl)-7,8-dihydroquinazolin-5(6H)-one	0	11240.2	8184.06	5367.14	0	0	0	0
360		16061101	2,3-Dinor-PGE1	10510.9	13800.2	13601.1	12005	95675	171595	205355	524457
361		16193024	3-(3-Methoxyphenyl)-6-nitro-2-[(4-pyridin-2-ylpiperazin-1-yl)methyl]quinazolin-4(3H)-one	0	33290.3	36977.6	40638.1	40465.8	34110.5	41100.6	42951.5
362		16403653	(Z)-1-(2-((3-Oxo-2-(2,3,4-trimethoxybenzylidene)-2,3-dihydrobenzofuran-6-yl)oxy)acetyl)piperidine-4-carboxylic acid	0	11068.9	7809.56	7741.66	0	0	0	0
363		20055730	Ambonin	2222.12	0	2417.71	2971.38	198617	183656	204354	183667
364		20849086	Succinyladenosine	7305.03	7533.9	11685.3	11591.4	12943.5	0	10404.5	11783.1
365		20927390	7-{[4-(3,4-Dihydroisoquinolin-2(1H)-ylcarbonyl)piperidin-1-yl]sulfonyl}-2-methyl-2H-1,4-benzothiazin-3(4H)-one	6505.59	14507.1	9838.84	13797.1	44034.7	26046.5	61467.1	71561.7
366		20929224	N-[2-(Dimethylamino)ethyl]-1-(3-methyl-[1,2]oxazolo[5,4-d]pyrimidin-4-yl)piperidine-4-carboxamide	5176.6	0	4550.66	8288.62	20296.9	0	34811.1	67102.4
367		20947060	5-Acetyl-7-{[4-(3,4-dihydroisoquinolin-2(1H)-ylmethyl)piperidin-1-yl]sulfonyl}-2,3,4,5-tetrahydro-1,5-benzothiazepine	21596.8	0	0	0	56902.2	0	129707	105845
368		21257164	n-Carboxyacetyl-d-phenylalanine	0	0	1933.55	0	86705.8	0	104468	95528.7
369		21606527	Kaempferol 3-O-beta-D-glucopyranosyl-7-O-alpha-L-rhamnopyranoside	0	325212	296577	377279	1.38797e+06	1.29333e+06	1.31795e+06	1.27105e+06
370		21637592	Lamalbid	0	0	5583.22	6645.41	0	0	9800.64	0
371		22512143	Ethyl 3-{[5-(4-methoxyphenyl)-4-methyl-1,1-dioxidoisothiazol-3-yl]amino}benzoate	0	10624.3	15093.8	12691.9	38809	0	9546.52	7048.07
372		22581967	Ethyl 4-{[(1,3-benzodioxol-5-ylcarbonyl)(2-furylmethyl)amino]methyl}-3,5-dimethyl-1H-pyrrole-2-carboxylate	4135.4	6143.56	6930.27	9444.28	75665.9	0	127352	91424.4
373		23760099	Diderroside	0	32960.5	24945	29899.9	176870	117633	120698	0
374		23786308	NCGC00169274-03_C22H26O7_6(2H)-Benzofuranone, 3,3a,4,5-tetrahydro-5,7-dimethoxy-2-(7-methoxy-1,3-benzodioxol-5-yl)-3-methyl-3a-(2-propen-1-yl)-, (2R,3R,3aR,5R)-	0	0	0	0	9968.01	0	0	10075.7
375		23844017	3-[(1-Carboxyvinyl)oxy]benzoic acid	0	6090.96	6239.15	0	0	0	0	0
376		23872026	(11E,15Z)-9,10,13-Trihydroxy-11,15-octadecadienoic acid	41648.8	38135.1	27969.9	35252.6	149528	160190	229965	299777
377		23872059	2-(6-Hydroxyhexyl)-3-methylenesuccinic acid	0	4547.29	5106.93	5415.64	0	0	0	0
378		23900084	5-[[4,5-Dihydroxy-6-(hydroxymethyl)-3-[(3,4,5-trihydroxy-2-oxanyl)oxy]-2-oxanyl]oxy]-7,8-dimethoxy-3-(4-methoxyphenyl)-1-benzopyran-4-one	3511.79	24610.3	14226.4	19626.8	7065.56	8279.23	19097.9	12809.3
379		23955908	NCGC00169469-03_C20H34O3_1-Naphthalenecarboxylic acid, decahydro-5-(5-hydroxy-3-methylpentyl)-1,4a-dimethyl-6-methylene-, (1R,4aS,5R,8aS)-	0	0	4837.62	5415.49	0	0	0	0
380		24011650	NCGC00168965-02_C21H32O11_beta-D-Glucopyranoside, 3-(4-hydroxyphenyl)-1-methylpropyl 6-O-[(2S,3R,4R)-tetrahydro-3,4-dihydroxy-4-(hydroxymethyl)-2-furanyl]-	0	0	1998.13	913.34	44148.9	33549	64601.1	41881.7
381		24066906	(15Z)-9,12,13-Trihydroxy-15-octadecenoic acid	10659.5	8377.55	11077.1	10783	45510	54326.1	56253.1	52357.7
382		24096399	(Z)-5,8,11-Trihydroxyoctadec-9-enoic acid	19089	18747.8	15177.4	14482.9	134005	96952.3	154652	181775
383		24763624	2,3,4,5-Tetrahydro-7-methoxy-4-methyl-1,4-benzothiazepine	0	0	3075.37	0	0	0	13391.1	0
384		25010767	Pentahomomethionine	0	0	5884.92	4773.85	69213.7	0	80219.1	64967.2
385		25284055	1-(3,4-Dihydroquinolin-1(2H)-yl)-2-(3-(5-ethyl-1,3,4-oxadiazol-2-yl)phenoxy)ethanone	5065.19	0	10563.2	7641.15	0	0	0	0
386		26176472	1-(2,4-Dimethylphenyl)sulfonyl-N-(4-methyl-1,3-thiazol-2-yl)-N-phenylpiperidine-4-carboxamide	0	0	3059.45	4558.59	20135.8	10974.2	16944.9	23406.4
387		27374300	2-((3-(Benzo[d][1,3]dioxol-5-yl)-1,2,4-oxadiazol-5-yl)methyl)-6-(p-tolyl)pyridazin-3(2H)-one	0	0	5434.4	5446.01	0	0	0	0
388		27376401	1-(4-(3-Cyclopropyl-[1,2,4]triazolo[4,3-b]pyridazin-6-yl)piperazin-1-yl)-3-(phenylthio)propan-1-one	0	6794.43	7750.2	9309.13	0	0	0	0
389		35020910	15(R)-15-Methyl Prostaglandin A2	0	0	0	0	0	0	24005	61233.9
390		39866270	N-(8-Ethoxyquinolin-5-yl)-5-fluoro-3-methyl-1-benzofuran-2-carboxamide	1318.92	0	1531.07	980.971	8589.23	0	11777.1	0
391		42139487	Methyl 5-(((6-(thiophene-2-carboxamido)pyridazin-3-yl)thio)methyl)furan-2-carboxylate	0	2450.89	1825.84	1173.45	0	0	0	0
392		42607591	Linderol A	0	46256.6	30996.5	41476.4	16895.3	0	9634.09	11530.6
393		42607795	7-Hydroxy-6,8-di-C-methylflavanone 7-O-arabinoside	0	0	0	1659.32	24945	0	24517.5	26039.9
394		42608094	5,6-Dimethoxy-[2'',3'':7,8]furanoflavanone	15940.7	16696.3	15060.1	10606.7	0	0	0	0
395		42608375	N,N-Dimethyl-Safingol	0	0	4742.42	6514.26	46953.2	0	37067.8	28240.8
396		43981255	N-[2-(1,3-Benzodioxol-5-yl)-2-morpholin-4-ylethyl]-N'-(tetrahydrofuran-2-ylmethyl)ethanediamide	0	0	15442.4	15012.6	0	0	0	0
397		44237293	3-(3'-Methylthio)propylmalic acid	0	0	6875.79	0	26435.2	0	19201.1	26127
398		44257150	Mesquitol-4beta-ol 3,8-dimethyl ether	41797.3	61353.9	52356.9	63301.7	120639	0	78490.3	104136
399		44257445	Ambonane	16670.3	19152.8	16471.5	17259.6	5977.3	0	0	14265.9
400		44257462	Melilotocarpan E	2093.32	2851.18	4461.73	3176.53	0	0	0	4145.77
401		44258736	Kaempferol 3-alpha-D-galactoside	9054.98	9848.37	9102.11	10643.9	6326.4	8655.59	7715.1	14535
402		44259691	5,7-Dihydroxy-3-methoxy-2-[3-methoxy-4-[(3-methyl-2-butenyl)oxy]phenyl]-4H-1-benzopyran-4-one	0	50815	19624.8	21644.3	0	0	0	0
403		44715595	3-(1,3-Benzodioxol-5-yl)-7-[(2S,3R,4S,5S,6R)-6-[[(2S,3R,4R)-3,4-dihydroxy-4-(hydroxymethyl)oxolan-2-yl]oxymethyl]-3,4,5-trihydroxyoxan-2-yl]oxy-6-methoxychromen-4-one	842.363	1411.81	0	0	0	0	0	0
404		44715831	Dtxsid50904908	3939.77	0	4487.24	0	14291.3	0	22972.1	27697.8
405		45359931	3-[(2S,3R,4S,5S,6R)-4,5-Dihydroxy-6-(hydroxymethyl)-3-[(2S,3R,4S,5R,6R)-3,4,5-trihydroxy-6-(hydroxymethyl)oxan-2-yl]oxyoxan-2-yl]oxy-5-hydroxy-2-(4-hydroxyphenyl)-7-methoxychromen-4-one	0	54439.6	61377.4	59658.6	229204	208308	242736	0
406		45554904	N-[1-(Thiophen-2-yl)propan-2-yl]pyrazine-2-carboxamide	0	0	0	11074.5	0	0	0	34848.6
407		45782820	N-[4,5-Dihydroxy-2-[[4-[hydroxy(phenyl)methyl]-5-oxo-3-phenyl-2H-furan-2-yl]oxy]-6-(methoxymethyl)oxan-3-yl]acetamide	0	10813.4	18868.6	14647.6	0	0	0	0
408		45783012	4-Acetyl-3-hydroxy-5-methylphenyl beta-D-glucopyranoside	25098.9	28440	25262.6	24484.8	121869	84678.7	110615	104128
409		46174015	Fortimicin AO	11931.6	0	21398.6	17624.5	19737.2	0	0	25556.8
410		46249499	6-(4-Pyrimidin-2-ylpiperazin-1-yl)tetrazolo[5,1-a]phthalazine	0	9503.57	10115.5	16789	0	0	0	0
411		46265178	1-{3-[3-(3-Methylphenyl)-1,2,4-oxadiazol-5-yl]pyridin-2-yl}-4-phenylpiperazine	0	16453.4	15465.7	15084.7	0	0	11606.1	0
412		46284825	N-[2-(Dimethylamino)ethyl]-2-[6,7-dimethyl-2-oxo-3-(trifluoromethyl)quinoxalin-1(2H)-yl]propanamide	2249.72	2323.72	2652.95	2749.7	0	0	0	0
413		49660104	8-(4-Fluorophenyl)-1-((3-(3-(trifluoromethyl)phenyl)-1,2,4-oxadiazol-5-yl)methyl)pyrazolo[1,5-d][1,2,4]triazinone	0	16212.6	17531.9	18018.3	4688.74	0	3856.33	4519.86
414		49667438	(3,4-Dihydroquinolin-1(2H)-yl)(1-(6-thiomorpholinopyrimidin-4-yl)-1H-imidazol-4-yl)methanone	2255.92	3553.82	2416.89	1925.63	0	0	0	1876.11
415		49670480	1-Cyano-N-(3,4-difluorophenyl)cyclopropanecarboxamide	0	4747.13	6225.63	8286.8	0	0	0	13047
416		49675354	N-(2,6-Dimethylphenyl)-2-{[6-methyl-2-(4-phenylpiperazin-1-yl)pyrimidin-4-yl]oxy}acetamide	0	50085.8	43846	56724.1	42197.1	0	40955	40125.4
417		49677327	N-((3-((4-Methoxyphenoxy)methyl)-1,2,4-oxadiazol-5-yl)methyl)nicotinamide	493735	835570	705086	914533	2.83682e+06	2.09531e+06	3.83779e+06	3.20041e+06
418		49677640	N-(2-(1H-Imidazol-1-yl)quinolin-8-yl)-2-(trifluoromethyl)benzamide	12062.3	25770.7	18329.7	21081.3	0	0	0	0
419		50801457	N-(2,5-Dimethoxyphenyl)-N'-[2-(1-methyl-1H-indol-3-yl)-2-pyridin-3-ylethyl]urea	0	0	1189.59	1130.13	0	0	0	0
420		50806741	4-(6-(4-((4-(2-Methyloxazol-4-yl)phenyl)sulfonyl)piperazin-1-yl)pyridazin-3-yl)morpholine	16490.8	26928.3	25326.9	23187.3	19433.9	0	19828	17694.6
421		51063134	Methyl cellulose	26662.8	898680	197911	0	874285	0	918773	1.03221e+06
422		51136316	1-[2-Hydroxy-4-(3-hydroxy-5-methylphenoxy)-6-methylphenyl]-3-methylbutane-2,3-diol	9879.25	0	0	2014.08	88158.3	0	0	0
423		52992898	3-(3,5-Dimethyl-4-(4-(pyridin-3-ylsulfonyl)piperazin-1-yl)-1H-pyrazol-1-yl)tetrahydrothiophene 1,1-dioxide	0	61704.5	21041.9	31489.8	78290.2	0	73049	72976
424		53011210	1-N-(3-Ethoxypropyl)-3-methyl-3-N-[(4-methylphenyl)methyl]piperidine-1,3-dicarboxamide	1.31571e+06	993516	1.30158e+06	1.27788e+06	5.49261e+06	0	8.05182e+06	8.41506e+06
425		53019197	2-[4-(Diphenylmethyl)piperazin-1-yl]-1-(1-methyl-1H-pyrrol-2-yl)-2-oxoethanone	0	2459.98	1467.3	2867.51	0	0	0	0
426		53031080	1-{[1-Methyl-5-(pyrrolidin-1-ylcarbonyl)-1H-pyrrol-3-yl]sulfonyl}-4-(piperidin-1-ylcarbonyl)piperidine	0	0	4914.53	0	5260.55	0	0	0
427		53032219	2-[6-(5-Methyl-1,3,4-oxadiazol-2-yl)indol-1-yl]-N-[2-(4-sulfamoylphenyl)ethyl]acetamide	0	14485.6	4265.87	7662	16410.4	0	15825.8	13592
428		53037936	N-(2-Chlorobenzyl)-2-[4-(3-methoxyphenyl)piperazin-1-yl]-1,3-thiazole-4-carboxamide	6332.56	11277.2	8695.3	5204.55	0	0	0	0
429		53065176	6-[5-(3,4-Difluorophenyl)-1,2,4-oxadiazol-3-yl]-1-ethyl-3-methylquinoxalin-2(1H)-one	0	6322.62	6181.89	5838.61	145336	0	178538	186565
430		53092468	N-[(1-Propionyl-2,3-dihydro-1H-indol-5-yl)methyl]-1-propanesulfonamide	43728.8	45244.5	56144.4	59722.8	9895.1	0	17583.4	13757
431		53110388	1-[4-(Acetylamino)phenyl]-N~1~-(2,4-dimethoxybenzyl)-1-cyclohexanecarboxamide	7656.34	13498.7	3779.31	2776.2	15252.1	0	14048.4	19221.8
432		53133967	3-[2-(4-Methoxyphenyl)sulfonylethyl]-N-[(3,4,5-trimethoxyphenyl)methyl]-1,2,4-oxadiazole-5-carboxamide	0	4523.6	3417	3624.09	51481.3	30347.8	38131.6	51894.1
433		53134141	1-{4-[3-(5-Isopropyl-1,3,4-oxadiazol-2-yl)-2-pyridyl]piperazino}-3-methoxy-1-propanone	59151.8	107725	59634	25493.9	33123.2	0	74510.7	73341.4
434		53134237	4-[3-(5-Cyclopropyl-1,3,4-oxadiazol-2-yl)-2-pyridyl]-N~1~-(3-fluorophenyl)tetrahydro-1(2H)-pyrazinecarboxamide	0	51197.1	43230.5	61413.8	195312	0	336056	301875
435		53137737	(4-Phenylpiperazino)[3-(1-pyrrolidinylmethyl)-1H-indol-4-yl]methanone	0	9808.92	7345.37	11701.1	0	0	0	0
436		53139292	3-[3-(4-Ethylphenyl)-7-oxoisoxazolo[4,5-d]pyrimidin-6(7H)-yl]-N-(3,4,5-trimethoxyphenyl)propanamide	0	3417.35	3371.62	3806.11	0	0	2554.55	0
437		53143234	N-[3-(2-Furyl)isoxazol-5-yl]-1-(4-methoxyphenyl)cyclopropanecarboxamide	1033.48	0	0	0	63134	0	100149	74352.2
438		53153732	5-{[5-(3,5-Difluorophenyl)-1,3,4-oxadiazol-2-yl]methyl}-3-(2,3-dimethoxyphenyl)-1,2,4-oxadiazole	0	16509.3	19393.3	18429.4	0	0	0	0
439		53153733	5-{[5-(3,5-Difluorophenyl)-1,3,4-oxadiazol-2-yl]methyl}-3-(4-ethoxyphenyl)-1,2,4-oxadiazole	0	15579.3	16025.1	16884.3	5914.66	0	8303.68	10711.4
440		53158777	3-Methoxy-1-{4-[4-(morpholinomethyl)-1,3-thiazol-2-yl]piperazino}-1-propanone	5640.95	5912.61	11846.4	13664.2	0	0	6977.54	0
441		53165756	N~4~-(2,5-Difluorobenzyl)-1-(4-morpholino-5-pyrimidinyl)-4-piperidinecarboxamide	0	20105.6	29813.6	0	4572.79	0	0	0
442		53179989	4-{2-[5-(5-Phenethyl-1,2,4-oxadiazol-3-yl)-1H-1,2,3-benzotriazol-1-yl]ethyl}morpholine	0	7750.85	4351.1	10053	49944.2	3579.2	75204.4	24895.3
443		53183386	3-[8-(2-Furylcarbonyl)-5,6,7,8-tetrahydroimidazo[1,2-a]pyrimidin-2-yl]benzonitrile	0	14693.2	20143.2	14254.1	0	0	0	0
444		53183393	3-[8-(3-Fluorobenzoyl)-5,6,7,8-tetrahydroimidazo[1,2-a]pyrimidin-2-yl]benzonitrile	9133.68	8769.86	8485.34	9483.73	110351	0	121342	240604
445	C05711	53297342	gamma-Glutamyl-beta-cyanoalanine	0	0	0	0	314035	0	392341	279972
446		53462251	Uralenneoside	0	0	0	0	5.1216e+06	3.80424e+06	5.75851e+06	4.72261e+06
447	C01041	54670067	Ascorbic acid	0	19692.3	13888.3	23596	45181.6	51623.9	37709.2	41101
448		54675842	3-Hydroxybenzoate	0	0	0	0	761919	658990	971754	737329
449		56765215	4-Ethoxy-N-((4-hydroxytetrahydro-2H-pyran-4-yl)methyl)-3,5-dimethylbenzenesulfonamide	6913.54	9985.32	7506.98	9289.46	45166.5	0	39089.3	44930.2
450		56773932	Methyl (2E,4E,8E)-7,13-dihydroxy-4,8,12-trimethyltetradeca-2,4,8-trienoate	2204.76	0	1950.59	3436.19	16299.9	0	41565.5	152112
451		56776249	NCGC00380712-01_C19H18O6_1,3-Cyclobutanedicarboxylic acid, 2,4-bis(4-hydroxyphenyl)-, monomethyl ester	10809.2	13487.6	10041.5	10607.3	20057.7	0	15957	18041.3
452		56776322	Dtxsid60904939	0	7215.57	5619.58	6271.88	36858.7	30327.8	34796.4	27436
453		56963908	3-(6-Ethoxynaphthalen-2-Yl)-1-[(1-Methylpiperidin-4-Yl)methyl]-1h-Pyrazolo[3,4-D]pyrimidin-4-Amine	1545.35	3617.94	1911.15	2318.07	5029.96	0	0	6995.88
454		57509442	2-(2-Hydroxybut-3-en-2-yl)-3a,6,6,9a-tetramethyl-2,4,5,5a,7,8,9,9b-octahydro-1H-benzo[e][1]benzofuran-4,5-diol	126666	102857	114470	132326	874055	0	601992	664901
455		57509515	Ncgc00380387-01_C21H27NO11_	0	24219.8	4831.36	5851.6	23060.2	0	26254.2	0
456		57509528	Ncgc00384847-01_C26H34O12_	10770.6	10803.7	10791.2	10404.5	0	0	0	5491.11
457		69247902	gamma-L-Glutamyl-L-pipecolic acid	0	0	10772.4	9425.1	0	0	0	0
458		71344660	4-Decen-3-one, 6-hydroxy-1-(4-hydroxy-3-methoxyphenyl)-, (E)-	2570.34	0	2743.75	3159.56	15564.1	0	8376.53	13433.2
459		71361317	5-(4,4-Dimethylhex-5-en-1-yl)-2H-1,3-benzodioxole	4011.55	0	3270.34	3727.08	32963.5	0	27975.7	24489
460		71684544	Leukotriene D4 methyl ester	5779.8	7537.49	7918.21	8826.2	29917.3	38784.6	50750.3	49089.6
461		71694416	(E)-4-[(1R,2S,3S,4R,8As)-2,3,4-trihydroxy-2,5,5,8a-tetramethyl-3,4,4a,6,7,8-hexahydro-1H-naphthalen-1-yl]but-3-en-2-one	3777.51	0	3223.3	3052.38	94064.5	87887.9	0	144764
462		71694438	NCGC00381147-01_C29H39NO8_2-{(4S,5S,5aS,9aS)-4-Methoxy-6,6,9a-trimethyl-5-[(2E,4E,6E)-2,4,6-octatrienoyloxy]-1-oxo-1,3,4,5,5a,6,7,8,9,9a-decahydro-2H-benzo[e]isoindol-2-yl}pentanedioic acid	0	26894.8	17004.4	6120.04	19767.9	16098.5	16410.4	15109
463		71694467	coumaroyl(-2)Hex3Ac	22401.5	24519.7	24702	27644.3	0	0	0	0
464		71792814	N-(4-(3,4-Dihydroisoquinolin-2(1H)-yl)but-2-yn-1-yl)-2-(N-methylmethylsulfonamido)acetamide	3313.96	3877.31	4216.7	4202.12	0	0	0	0
465		71839393	7-(3-{[4-(2-Fluorophenyl)piperazin-1-yl]carbonyl}piperidin-1-yl)pyrido[2,3-b]pyrazine	884.473	0	2034.03	1194.64	7316.26	0	14519.1	11180.1
466		71840211	N-(2-Ethylphenyl)-4-(1-isopropyl-1H-pyrrolo[2,3-b]pyridin-3-yl)-3,6-dihydropyridine-1(2H)-carboxamide	0	22603.9	16226.9	20691.3	7731.82	0	9006.52	5419.4
467		72983454	Feruloyl Hexoside (isomer of 847)	14848.7	12706	13054.2	0	672421	608254	650372	526384
468		73814991	Portuloside A	1637.6	2072.66	0	3191.89	0	0	0	4785.75
469		74960762	(Methylsulfinyl)heptyl glucosinolate	67968.4	69603.1	42798	47320.2	89883.7	31419.9	23850.2	34304.5
470		74960784	(Methylsulfinyl)octyl glucosinolate	2.02562e+06	2.72244e+06	1.30905e+06	1.66528e+06	529320	250598	115311	0
471		75051748	Eugenol O-[3,4,5-Trihydroxybenzoyl-(->6)-b-D-glucopyranoside]	5647.04	8384.09	7202.42	0	0	3908.56	27483.9	34844.5
472		75075824	Sulfo jasmonate	7058.62	6437.26	6383.28	0	22413	19615.1	18608.7	41205.7
473		75466111	1-(6-Bromo-1H-indazol-3-yl)-N-(4-methylphenyl)-5-oxo-3-pyrrolidinecarboxamide	11055.8	10684	0	0	0	10027.7	0	0
474		76211590	Benzoic acid + 2O, O-Hex	5239.08	5353.19	5167.57	5724.43	217617	198456	225925	223749
475		76463851	Butyl (S)-3-hydroxybutyrate glucoside	3134.82	2613.94	2954.47	2645.98	111932	100062	138706	114395
476		77195052	HMBOA-Glc	5910.09	12938	11430.4	12380.9	17242.6	16874.1	20069.5	9490.04
477		77499147	Indole + 1O, 1carboxy, O-Hex	2403.42	2460.88	2313.16	2976.64	807749	844197	909128	858602
478		83275676	N~5~-Benzyl-1-methyl-3-(3-methyl-1,2,4-oxadiazol-5-yl)-1,4,6,7-tetrahydro-5H-pyrazolo[4,3-c]pyridine-5-carboxamide	7573.49	9748.91	7980.4	10802.3	52453.6	0	98077.1	62452.7
479		85309705	(1S,2S,4R,8S)-p-Menthane-1,2,8,9-tetrol 2-glucoside	4197.25	9320.77	2656.65	1955.1	12587.2	0	8926.62	7445.84
480		85993300	1-Cyano-8-(methylsulfinyl)octane	0	0	0	0	75472.8	0	76824.2	70753.8
481		87052844	N-[(1S,4S,5S)-2-(2-Chlorobenzoyl)-2-azabicyclo[2.2.1]hept-5-yl]-2-thiophenecarboxamide	2362.2	4487.78	0	1277.46	0	0	4287.95	7758.38
482		91905942	(3Ar,6aS)-2-(2-methoxyethyl)-5-(2,3,4-trimethoxybenzyl)tetrahydropyrrolo[3,4-c]pyrrole-1,3(2H,3aH)-dione	0	0	0	0	61394.4	0	100704	0
483		91906155	2-Methoxy-N-{1-[(2-methylphenyl)sulfonyl]-4-piperidyl}-N-tetrahydro-2H-pyran-4-ylacetamide	3490.38	5192.3	5228.36	6327.83	51532.8	0	72340.4	45043.9
484		91914726	1-[(2-Fluorobenzyl)sulfonyl]-4-(3-isopropyl-4H-1,2,4-triazol-4-yl)piperidine	225502	239545	221175	267856	50296.3	0	56249.4	91101.5
485		91915972	4-(4-Pyridyl)-2-[(2-pyridylmethyl)amino]-5-pyrimidinecarboxylic acid	0	0	0	0	63069.7	0	38477.5	44902.9
486		91918444	N-Isopropyl-3-[5-(methoxymethyl)-1,2,4-oxadiazol-3-yl]tetrahydro-1(2H)-pyridinecarboxamide	10532.4	0	12137.8	11844.7	0	0	0	0
487		91920129	[4-[(3-Ethyl-1H-1,2,4-triazol-5-yl)methyl]piperidin-1-yl]-(1-phenylcyclopropyl)methanone	368589	529357	448203	629128	1.05417e+06	0	1.62431e+06	2.44414e+06
488		91921209	2-[[4-[(3S,4S)-4-(Hydroxymethyl)pyrrolidin-3-yl]piperidin-1-yl]methyl]benzonitrile	3333.22	5546.37	5124.15	5512.79	20609.7	0	0	0
489		91921496	{3-[5-(1-Methyl-2-pyrrolidinyl)-1,2,4-oxadiazol-3-yl]-1-azetanyl}(2-pyrazinyl)methanone	5834.37	6895.75	6629.33	8109.72	0	0	0	0
490		91923110	N-[(3S,4R)-4-[(Dimethylamino)methyl]-1-(methylsulfonyl)tetrahydro-1H-pyrrol-3-yl]-1-methyl-1H-imidazole-4-carboxamide	25160.8	31983.7	24695.2	35018.6	17103.2	0	21289.1	28449
491		102210470	3-Feruloyl-1,5-quinolactone	4727.19	11326.4	8051.96	9022.11	0	0	0	7313.29
492		109152189	[6-(Cyclopentylamino)pyridin-3-yl]-[4-(furan-2-carbonyl)piperazin-1-yl]methanone	11065.9	6906.12	8429.58	9625.27	34479.2	0	44271	38552.5
493		122196544	N-(4-Fluorophenyl)-2-[4-(2-fluorophenyl)pyrazol-1-yl]-2-methylpropanamide	4781.86	14188.5	4731.87	11344.8	5800.99	0	6555.31	0
494		124039633	N-[2-(2-Cyclobutyl-5-methyl-1H-imidazol-1-yl)ethyl]-1,3-dimethyl-1H-pyrazole-4-carboxamide	0	0	5115.48	5072.28	27596.4	0	0	36178.9
495		124042852	1-[(6-Methoxy-2-pyridyl)methyl]tetrahydro-1H-pyrrol-3-yl {2-[3-(2-pyrazinyl)-1,2,4-oxadiazol-5-yl]phenyl} ether	0	0	2864.36	3525.8	0	0	0	8686.4
496		124046277	4-Methyl-5-({3-[5-methyl-2-(4-pyridyl)-1H-imidazol-1-yl]piperidino}methyl)-1,3-thiazole	8913.55	9766.93	12517	9797.09	28920.6	0	42649.5	28070.8
497		124047467	(3-{3-[2-(Cyclopropylmethoxy)ethyl]-1,2,4-oxadiazol-5-yl}-1-azetanyl)(5-methyl-2-pyrazinyl)methanone	38721	52377.2	50238.2	54176.7	47079.9	0	46741.9	67075.8
498		124049134	(2S,3R)-N-(2,3-Dihydro-1,4-benzodioxin-6-yl)-2-(methoxymethyl)-6-oxohexahydro-3-pyridinecarboxamide	0	0	0	4522.22	95686.2	0	164644	117893
499		129707764	cis-2-Glucosyloxy-4-methoxycinnamic acid	2642.05	2822.79	3461.62	2256.84	105531	103130	103162	102170
500		129715809	Valdiate	79870.1	0	8998.33	13300.4	997262	0	122151	153336
501		131750850	Gravacridonediol glucoside	0	0	0	3577.87	74972	38850.9	84827	87882
502		131751133	(9Z,11E,13E,15Z)-4-Oxo-9,11,13,15-octadecatetraenoic acid	163306	197535	204953	277371	359988	0	420885	379935
503		131751254	12-Oxo-2,3-dinor-10,15-phytodienoic acid	19047.4	33316.5	17754.6	25720.7	311227	333508	392001	673415
504		131751338	Jasmolone glucoside	1830.52	0	2381.7	4290.39	46426.5	0	72300.6	50313.7
505		131752366	4-Methylpentyl glucosinolate	171794	219525	106368	135357	15127.4	0	4625.8	0
506		131752768	3-O-Caffeoyl-1-O-methylquinic acid	3233.57	4893.34	3991.01	5638.28	0	0	0	26100.4
507		134768257	1-Hydroxy-2-(9Z,12Z-octadecadienoyl)-sn-glycero-3-phosphoethanolamine	0	0	0	0	48708.4	52126.2	47496.2	0
508		135398634	Guanine	0	0	0	0	28889.6	0	32715.1	36061.9
509		135402017	5-Formiminotetrahydrofolate	0	11438.8	3261.59	11419.1	0	0	3675.65	4993.32
510		135645695	7-(4-Ethoxyphenyl)-4,7-dihydro[1,2,4]triazolo[1,5-a]pyrimidine-5-carboxylic acid	9153.14	11340.3	9236.42	7327.7	19538	0	25386.7	15481.1
511		136665458	7-(4-Chloro-3-fluorobenzyl)-2-(dimethylamino)-3,5,6,7,8,9-hexahydro-4H-pyrimido[4,5-d]azepin-4-one	0	0	0	0	4727.68	0	16417	11485.5
512		138756210	Isomuronic acid	22248	59135.5	26334.7	36477.4	165685	0	219797	258003
513		139292002	(Methylsulfonyl)octyl glucosinolate	23030.7	24681	16273.4	16950.5	25246.1	5861.66	4995.12	0
514		145740402	Asparagine conjugated cholic acid	0	6183.59	6623.08	0	0	0	0	0
515		43	(+/-)-2-Hydroxyglutaric acid	3.37081e+07	4.52388e+07	4.86825e+07	5.0195e+07	6.51322e+07	6.88122e+07	7.10454e+07	6.98333e+07
516	C00141	49	alpha-Ketoisovaleric acid	1.38834e+07	6.87743e+06	1.1402e+07	9.75186e+06	2.74521e+06	4.84478e+06	5.83811e+06	6.0101e+06
517	C00026	51	2-Oxoglutaric acid	2.15835e+06	2.01094e+06	2.34365e+06	1.41316e+06	3.84423e+07	4.37098e+07	3.62468e+07	3.75198e+07
518	C00109	58	2-Oxobutyric acid	2.05009e+07	1.63446e+07	3.25588e+07	1.21587e+07	7.39845e+07	7.47996e+07	7.69294e+07	8.11213e+07
519	C00233	70	Ketoleucine	576633	3.4621e+06	645146	658221	1.73681e+07	1.68326e+07	2.16449e+07	1.89874e+07
520	C00322	71	alpha-ketoadipic acid	2.64482e+07	3.00787e+07	2.83161e+07	3.78217e+07	1.10598e+06	6.15852e+06	6.25188e+06	4.65466e+06
521	C00230	72	protocatechuic acid	409521	457181	361665	330084	1.23541e+07	1.17121e+07	1.27859e+07	1.12773e+07
522	C05629	107	3-Phenylpropanoic acid	1.72996e+07	1.84699e+07	1.77064e+07	1.66538e+07	4.2398e+07	4.12065e+07	3.66419e+07	3.99966e+07
523	C00633	126	4-Hydroxybenzaldehyde	1.64754e+08	1.89088e+08	1.75715e+08	1.97253e+08	3.09793e+07	2.55305e+07	2.92725e+07	3.00443e+07
524	C01181	134	g-Butyrobetaine	7.9899e+06	8.18566e+06	9.22194e+06	8.42235e+06	2.93435e+07	2.72532e+07	2.83841e+07	2.64893e+07
525	C00430	137	Aminolevulinic acid	9.66659e+06	1.44487e+07	9.86382e+06	7.45849e+07	7.2138e+07	1.21058e+07	8.2473e+07	7.41784e+07
526	C00431	138	5-Aminovaleric acid	7.43386e+07	8.04841e+07	7.28002e+07	7.27925e+07	3.7943e+07	4.29666e+07	3.48802e+07	4.52877e+07
527	C00033	176	Acetic acid	4.42067e+07	5.36126e+07	6.95475e+07	5.79875e+07	7.98846e+07	1.12411e+08	6.8936e+07	8.15492e+07
528	C00147	190	Adenine	8.05082e+06	7.92639e+06	8.21429e+06	8.46605e+06	1.82566e+08	1.83952e+08	2.04255e+08	1.84496e+08
529	C06104	196	Adipic acid	4.3023e+07	4.21189e+07	4.27056e+07	3.97116e+07	2.27163e+07	2.1216e+07	3.40061e+07	2.20128e+07
530	C00193	240	Benzaldehyde	8.51926e+07	7.83057e+07	8.19988e+07	8.04683e+07	1.00289e+08	1.00921e+08	1.04799e+08	9.7102e+07
531	C01407	241	Benzene	6.28608e+09	6.85243e+09	6.51651e+09	6.0951e+09	1.87297e+09	1.96292e+09	1.91865e+09	1.8656e+09
532	C00539	243	Benzoic acid	1.93165e+08	2.44231e+08	2.34572e+08	2.33685e+08	5.33039e+08	5.49542e+08	6.07636e+08	5.0124e+08
533	C00719	247	trimethylglycine	1.47056e+09	1.34429e+09	1.43532e+09	1.36742e+09	6.26661e+08	6.18712e+08	6.48584e+08	5.51222e+08
534	C00090	289	Catechol	3.58377e+08	3.38204e+08	3.59686e+08	3.55174e+08	4.52351e+08	4.01303e+08	4.20207e+08	4.32966e+08
535	C00114	305	Choline	7.04132e+09	7.07218e+09	6.57142e+09	7.08707e+09	1.15857e+10	1.1702e+10	1.1673e+10	1.1849e+10
536		309	(E)-Aconitic Acid	4.38228e+08	3.52728e+08	1.32222e+08	4.38136e+08	4.60645e+08	4.43225e+08	4.45887e+08	3.908e+08
537	C00158	311	Citric acid	5.12777e+09	5.09754e+09	5.01142e+09	4.96018e+09	6.29717e+09	6.92625e+09	6.23834e+09	6.28033e+09
538	C05851	323	Coumarin	1.1768e+07	1.44273e+07	1.44864e+07	1.35712e+07	2.14231e+06	1.55342e+06	1.68475e+06	1.45055e+06
539	C06577	326	Cuminaldehyde	1.44389e+07	1.28273e+07	1.61321e+07	1.32847e+07	719856	3.54344e+07	715902	3.76507e+07
540	C17883	332	2-Methoxy-4-vinylphenol	298687	272922	283569	264293	500626	7.92882e+06	428087	326295
541	C00805	338	Salicylic acid	8.22769e+06	8.50905e+06	8.58613e+06	7.80274e+06	6.1325e+07	6.44212e+07	6.1133e+07	5.84675e+07
542	C01572	341	Digallic acid	82843.8	84209.4	82818.3	81713	2.46649e+07	2.38429e+07	2.39022e+07	2.47823e+07
543	C06366	368	sym-homospermidine	58161.9	145823	128688	105027	2.11817e+06	2.23e+06	2.19914e+06	1.75937e+06
544	C01424	370	Gallic acid	154654	94924.5	208299	127387	1.91329e+08	1.78323e+08	1.94913e+08	1.85843e+08
545	C02656	385	Pimelic acid	1.54901e+07	1.61399e+07	1.43952e+07	1.04946e+07	1.47817e+07	1.46588e+07	1.43732e+07	1.50326e+07
546	C02372	403	4-Aminophenol	1.12339e+07	1.08016e+07	7.42481e+06	1.02261e+07	6.16634e+06	1.02056e+07	1.54079e+07	1.0208e+07
547	C01586	464	Hippuric acid	1.3901e+06	1.19188e+06	1.25337e+06	1.53646e+06	8.03965e+06	7.75008e+06	9.12803e+06	7.43309e+06
548	C00956	469	L-2-Aminoadipic acid	2.4887e+08	1.39281e+08	1.46813e+08	2.18272e+08	1.71959e+08	2.04358e+08	2.06027e+08	1.92707e+08
549	C00831	479	pantetheine	1.8801e+06	1.98573e+06	1.87781e+06	1.69036e+06	5.47337e+06	4.89468e+06	5.10719e+06	4.94842e+06
550	C02170	487	Methylmalonic acid	1.44195e+07	1.32523e+07	1.28449e+07	1.26071e+07	1.29504e+06	1.34417e+06	1.38037e+06	1.44445e+06
551	C01035	500	4-Guanidinobutyric acid	7.88308e+07	8.03124e+07	9.97433e+07	7.31903e+07	1.15583e+08	1.21155e+08	1.21862e+08	1.14135e+08
552	C03668	525	Malic acid	3.91702e+07	4.94534e+07	3.2616e+07	3.17572e+07	1.22767e+07	5.93662e+06	6.12912e+06	1.02833e+07
553	C00988	529	phosphoglycolate	3.4461e+07	3.81853e+07	4.4164e+07	5.03605e+07	4.10584e+07	3.74898e+07	3.36117e+07	4.16491e+07
554	C00664	530	5-Formiminotetrahydrofolic acid	8.95886e+06	3.81255e+06	4.09179e+06	3.32537e+06	3.45642e+07	1.00963e+06	3.57563e+07	3.19103e+07
555	C02647	559	4-guanidinobutanal	1.07091e+08	1.0568e+08	9.69097e+07	1.09039e+08	6.71736e+07	6.32133e+07	6.93488e+07	6.82647e+07
556	C02378	564	Aminocaproic acid	1.06927e+10	1.1696e+10	2.08692e+10	8.84893e+09	4.16763e+09	4.06679e+09	4.0953e+09	4.11119e+09
557	C00300	586	Creatine	1.27551e+06	1.23404e+06	1.16047e+06	1.19608e+06	8.66427e+06	8.21258e+06	8.3914e+06	7.68174e+06
558	C00791	588	Creatinine	1.22825e+06	1.26883e+06	1.2238e+06	1.18828e+06	7.51622e+06	6.57638e+06	7.91073e+06	6.42888e+06
559	C00380	597	Cytosine	4.92426e+07	5.08858e+07	4.60173e+07	4.92225e+07	1.90852e+08	1.80651e+08	1.85707e+08	1.91721e+08
560	C03576	598	Coenzyme M	5.29087e+06	1.09832e+07	3.19184e+06	1.2293e+07	1.13333e+07	1.18971e+07	3.10955e+06	1.17566e+07
561		612	Lactic Acid	1.50523e+07	1.39588e+07	1.36512e+07	1.56126e+07	4.57433e+07	5.43874e+07	5.54435e+07	4.89021e+07
562	C00741	650	Diacetyl	6.48353e+07	6.67547e+07	7.244e+07	6.62129e+07	7.86603e+07	5.30471e+07	5.07378e+07	6.53151e+07
563		660	2-Chromanone	1.41606e+07	1.24561e+07	1.37346e+07	1.19693e+07	6.05847e+06	8.72798e+06	7.17928e+06	6.61379e+06
564	C04039	677	2,3-dihydroxy-isovalerate	7.79448e+06	8.37487e+06	8.81765e+06	8.76563e+06	3.03908e+08	2.50827e+08	3.1641e+08	3.04045e+08
565	C11143	679	Dimethyl sulfoxide	2.79394e+08	2.92635e+08	2.74954e+08	2.68547e+08	3.53452e+07	3.3305e+07	3.55962e+07	3.43633e+07
566	C00489	743	Glutaric acid	1.86633e+07	2.28191e+07	1.95309e+07	2.15132e+07	3.1516e+07	3.89752e+07	3.03989e+07	3.30976e+07
567		745	L-Glutathione (reduced)	860797	930211	905439	799334	7.42144e+06	7.14048e+06	7.9694e+06	8.49487e+06
568	C00116	753	glycerin	1.229e+06	1.22572e+06	1.4473e+06	1.84925e+06	3.16176e+06	3.14577e+06	2.7232e+06	2.37305e+06
569	C00048	760	Glyoxylic acid	2.19757e+09	2.2008e+09	2.03637e+09	2.07797e+09	3.83449e+09	4.01286e+09	3.88316e+09	3.67368e+09
570	C00581	763	Guanidineacetic acid	93010.8	91995.1	99713.7	94716.7	1.88286e+07	173557	1.41609e+08	178582
571		774	Histamine	1.51097e+07	1.16902e+07	1.2942e+07	2.21001e+07	1.43362e+07	6.87447e+06	1.85781e+07	8.75563e+06
572	C01279	777	Toxopyrimidine	8.25793e+06	9.70615e+06	6.27856e+06	6.92923e+06	1.91237e+07	1.68573e+07	1.50203e+07	1.92065e+07
573	C00262	790	Hypoxanthine	2.96934e+06	3.27416e+06	3.89073e+06	3.01447e+06	9.9151e+07	1.02733e+08	1.04402e+08	9.49796e+07
574	C00463	798	Indole	2.73488e+06	2.6517e+06	2.63834e+06	2.68158e+06	4.0582e+07	4.33417e+07	4.27138e+07	4.2569e+07
575	C00637	800	Indole-3-acetaldehyde	1.78371e+06	1.53381e+06	1.36566e+06	1.6371e+06	1.88873e+06	4.55438e+08	905282	3.98718e+08
576	C00954	802	Indole-3-acetic acid	538535	117181	499169	119835	260575	7.76859e+07	234424	7.66404e+07
577	C00331	803	Indole-3-pyruvic acid	1.76631e+06	2.57739e+06	1.17283e+06	1.34096e+06	3.4336e+07	3.80798e+07	3.67556e+07	3.66598e+07
578	C00490	811	Itaconic acid	6.25603e+07	5.90063e+07	7.91738e+06	4.13223e+07	3.37764e+07	3.35748e+07	4.2848e+07	2.09611e+07
579	C00408	849	Pipecolic acid	1.94188e+08	1.95562e+08	1.84021e+08	2.0168e+08	9.97442e+08	1.06676e+09	1.1e+09	1.04834e+09
580		857	DL-β-Leucine	1.14041e+08	1.00864e+08	7.2821e+07	9.90633e+07	1.01246e+08	9.94965e+07	9.89595e+07	9.04872e+07
581	C00248	863	Lipoamide	7.51244e+07	6.64186e+07	7.11594e+07	6.4617e+07	1.65275e+06	6.37604e+06	4.22537e+06	629550
582	C04025	867	Malonic acid	1.4454e+07	1.25727e+07	1.37607e+07	1.41639e+07	3.84803e+07	4.04813e+07	4.4258e+07	3.9461e+07
583	C00546	880	APC	8.8891e+06	8.57966e+06	8.82989e+06	6.91015e+06	4.00276e+08	3.99602e+08	4.01007e+08	3.82876e+08
584	C01598	896	Melatonin	778122	479431	554694	711000	302364	2.07526e+07	302979	2.04636e+07
585	C07565	904	Acetanilide	1.00608e+08	9.48039e+07	1.05763e+08	9.69748e+07	1.64776e+07	1.65282e+07	1.63733e+07	1.69384e+07
586	C00153	936	Nicotinamide	1.22846e+08	1.27127e+08	1.31182e+08	1.21275e+08	6.07199e+08	6.12653e+08	6.16323e+08	5.94225e+08
587	C00253	938	Nicotinic acid	9.35245e+07	1.1853e+08	9.82963e+07	1.14399e+08	1.32774e+08	1.37384e+08	1.55844e+08	1.48198e+08
588	C00209	971	Oxalic acid	1.03519e+07	1.41314e+07	8.75574e+06	8.93012e+06	1.06235e+07	6.02436e+06	5.06828e+06	9.14921e+06
589	C00568	978	4-Aminobenzoic acid	2.91842e+07	2.72017e+07	2.81114e+07	2.80465e+07	1.76521e+07	1.6714e+07	1.67044e+07	2.00322e+07
590		980	4-Nitrophenol	1.22845e+07	1.32044e+07	1.24883e+07	1.12729e+07	1.03541e+07	9.70029e+06	1.00853e+07	1.07871e+07
591	C15584	996	Phenol	813525	851272	867701	838830	1.78657e+07	1.92082e+07	1.77716e+07	1.8898e+07
592	C00166	997	Phenylpyruvic acid	1.04972e+06	1.1007e+06	481560	682676	7.75411e+07	6.14086e+07	8.48571e+07	7.84954e+07
593	C10164	1018	Picolinic acid	1.42384e+08	1.0511e+08	1.12404e+08	1.5301e+08	2.14838e+08	1.94511e+08	2.02841e+08	2.03126e+08
594	C00163	1032	Propionic acid	1.04522e+07	1.1672e+07	1.17937e+07	1.04816e+07	1.81604e+06	2.14324e+06	261315	2.28882e+06
595	C00250	1050	Pyridoxal	6.40349e+06	5.88004e+06	7.0582e+06	6.708e+06	2.22698e+07	2.45421e+07	2.32135e+07	2.38108e+07
596	C00314	1054	Pyridoxine	8.87272e+06	9.1244e+06	7.64848e+06	7.6739e+06	2.71539e+07	2.56145e+07	2.33617e+07	2.38967e+07
597		1057	Pyrogallol	2.05672e+06	2.6265e+06	2.60286e+06	1.84201e+06	5.72411e+06	1.2162e+07	6.58315e+06	1.13136e+07
598	C00022	1060	Pyruvic acid	4.29414e+07	3.89653e+07	3.20462e+07	3.91251e+07	5.3307e+07	3.13622e+07	5.36935e+07	4.66856e+07
599		1102	Spermidine	3.55629e+08	3.75761e+08	1.42337e+08	3.34059e+08	1.9115e+08	2.08814e+08	1.43105e+08	2.50551e+08
600		1103	Spermine	1.58462e+08	1.50992e+08	1.51861e+08	1.5825e+08	1.22455e+08	1.23099e+08	1.33125e+08	1.38025e+08
601	C00059	1117	Sulfuric acid	4.34981e+09	4.25825e+09	4.82725e+09	4.68826e+09	2.05824e+09	1.9041e+09	1.6246e+09	1.6547e+09
602	C00378	1130	Thiamine	2.50517e+07	2.13785e+07	2.24419e+07	2.25542e+07	6.61095e+07	6.66371e+07	6.4638e+07	6.15616e+07
603		1133	Thioglycolic acid	1.81602e+08	1.80957e+08	1.82269e+08	1.72348e+08	1.48378e+08	1.54028e+08	1.4964e+08	1.51234e+08
604	C01455	1140	Toluene	637081	559763	213160	784412	1.53459e+07	1.36454e+07	1.37383e+07	1.33615e+07
605	C00366	1175	Uric acid	5.04257e+08	5.04839e+08	4.87232e+08	4.95914e+08	2.96785e+07	3.03457e+07	2.9841e+07	3.19357e+07
606	C00385	1188	Xanthine	1.42795e+07	1.40235e+07	1.47934e+07	1.38409e+07	2.52401e+07	2.6488e+07	2.55222e+07	2.37973e+07
607		1245	Vanillyl mandelic acid	8.75779e+06	9.00495e+06	7.63312e+06	9.78281e+06	6.02947e+06	4.50121e+06	3.5463e+06	5.13323e+06
608		1474	2,2'-Bipyridine	389308	467797	435778	510450	1.25807e+07	1.26616e+07	1.33695e+07	1.18987e+07
609		1493	2,4-Dinitrophenol	193208	184269	190056	192482	9.11494e+07	192108	1.33262e+08	5.27501e+07
610	C16038	1530	2-Amino-1-methyl-6-phenylimidazo(4,5-b)pyridine	68784.9	72269.1	84612.2	64337.8	1.06124e+07	1.12544e+07	1.16012e+07	1.08506e+07
611		1615	MDMA	3.52767e+06	6.03117e+06	4.25161e+06	4.04378e+06	3.7222e+06	3.675e+06	2.96049e+06	2.75329e+06
612	C03761	1662	Meglutol	1.02409e+08	9.29367e+07	8.35076e+07	1.00419e+08	8.36956e+07	9.85556e+07	1.00623e+08	9.11015e+07
613	C00913	1673	3-Methyladenine	5.39965e+06	2.17185e+06	2.55366e+06	2.72559e+06	8.56242e+06	8.6528e+06	8.68696e+06	4.42073e+06
614		1790	WIN I(S)	1.63925e+06	1.85042e+06	2.03502e+06	1.89834e+06	2.98709e+07	305651	2.77203e+07	2.74127e+07
615	C05643	1864	6-Hydroxymelatonin	234010	317359	274018	219006	4.9835e+07	4.89227e+07	4.80899e+07	4.70707e+07
616	C06804	1983	Paracetamol	1.42214e+07	1.25209e+07	1.41885e+07	1.09859e+07	2.22755e+07	2.45911e+07	2.18798e+07	2.16285e+07
617	C06806	1989	acetohexamide	116569	109280	98296.3	522788	4.15145e+06	2.93913e+06	2.59141e+06	3.61583e+06
618	C01779	2082	Albendazole	480779	485682	461986	460801	3.39485e+07	799578	2.94421e+07	576882
619		2123	Altretamine	250912	150757	232300	267789	215973	6.12399e+06	206686	209461
620		2214	Apocynin	1.09417e+06	801739	1.05083e+06	922472	195094	1.45782e+07	208791	1.40286e+07
621	C01405	2244	Aspirin	514732	180276	507589	531019	1.50555e+07	1.4967e+07	1.38856e+07	1.49698e+07
622	C08261	2266	Azelaic acid	5.55577e+07	5.61103e+07	5.43438e+07	5.39395e+07	8.97503e+07	9.52532e+07	9.37555e+07	9.50774e+07
623		2294	Veronal	7.5734e+07	8.10692e+07	7.77062e+07	7.78019e+07	2.87389e+08	3.02008e+08	3.08754e+08	2.97778e+08
624		2347	Benzyl butyl phthalate	9.97296e+06	34244.8	33613.3	33267.3	49770.7	237706	49651.6	51199.1
625	C07827	2479	Butabarbital	2.34225e+06	2.14555e+06	1.78914e+06	2.75032e+06	6.23813e+06	5.94917e+06	9.49606e+06	6.31943e+06
626		2481	butalbital	1.48974e+06	850830	795878	2.52967e+06	4.56833e+06	6.41827e+06	4.32156e+06	4.96744e+06
627		2536	Camostat	3.08332e+06	3.7091e+06	3.14261e+06	3.79923e+06	7.3913e+06	5.99534e+06	6.0462e+06	5.13841e+06
628		2681	Cetrimonium	3.97786e+07	53462.4	50109.6	47977.2	61708.4	6.99418e+07	62417	65750.3
629		2741	Chromocarb	2.43768e+06	2.69814e+06	2.80822e+06	2.66631e+06	1.31158e+07	1.35977e+07	1.21524e+07	1.31971e+07
630	C06952	2756	Cimetidine	1.08372e+07	1.00118e+07	1.09394e+07	1.16751e+07	7.66382e+06	7.88563e+06	9.52564e+06	7.79863e+06
631	C01468	2879	p-Cresol	6.14911e+07	6.84479e+07	6.29312e+07	6.68168e+07	9.88418e+06	1.07791e+07	8.75214e+06	1.30394e+07
632		2972	Deferiprone	3.76676e+07	3.80474e+07	3.71753e+07	3.6793e+07	2.82621e+07	2.95485e+07	2.91204e+07	2.83451e+07
633		3009	Eflornithine	1.70021e+08	1.73561e+08	1.70166e+08	1.69664e+08	1.39339e+08	1.2641e+08	1.4627e+08	1.42331e+08
634	C14324	3017	Diazinon	2.44609e+06	2.63576e+06	1.2306e+06	2.03669e+06	308706	1.99264e+07	299487	2.12879e+07
635	C07879	3025	Cinchocaine	303672	369157	255335	235804	5.86261e+06	94725.4	4.61213e+06	5.75225e+06
636	C14214	3026	Dibutyl phthalate	1.17128e+07	1.13528e+07	1.14094e+07	1.19731e+07	1.09688e+07	1.13505e+07	1.0687e+07	1.09419e+07
637		3111	Metamizole	144724	423363	257925	298187	5.07533e+06	4.2062e+06	4.58372e+06	4.14006e+06
638		3166	Drofenine	216755	243020	208616	197781	314595	1.25161e+07	298886	284877
639		3225	Endothal	1.38946e+06	1.24304e+06	1.12183e+06	1.49295e+06	6.99267e+06	6.26306e+06	6.95304e+06	7.27694e+06
640		3242	Epirizole	4.1445e+06	4.347e+06	4.94345e+06	4.03443e+06	1.04681e+07	1.03695e+07	1.05564e+07	1.1422e+07
641	C07832	3284	Ethinamate	1.60702e+06	1.17216e+06	386322	2.59625e+06	1.13436e+07	1.07753e+07	8.72915e+06	1.01096e+07
642		3290	profenamine	3.0284e+07	2.22693e+07	2.11435e+07	1.61585e+07	1.34484e+06	2.25081e+06	2.16862e+06	2.05765e+06
643	C07501	3331	felbamate	4.58294e+06	4.4616e+06	6.47326e+06	4.44673e+06	2.42046e+07	1.88733e+07	2.3639e+07	1.99219e+07
644		3338	Fenipentol	121847	186961	188141	206036	306563	4.90376e+06	297636	5.51655e+06
645		3344	Fenspiride	1.31007e+06	856756	1.4656e+06	1.34367e+06	704088	1.30566e+09	653621	1.32631e+09
646	C07001	3356	Flecainide	124198	1.41275e+06	126560	124252	1.3104e+07	245413	1.22474e+07	244599
647		3362	Flopropione	1.81463e+07	1.52418e+07	1.82237e+07	1.69739e+07	1.44202e+07	1.59616e+07	1.0037e+07	1.78454e+07
648		3380	Flunitrazepam	219944	212859	218877	205700	1.02114e+06	1.88535e+07	976087	1.81793e+07
649	C07653	3397	Flutamide	103517	106075	109248	102597	269826	1.8118e+07	271397	260717
650		3446	Gabapentin	102985	190875	295932	105684	9.56932e+07	8.62926e+07	9.3193e+07	7.81779e+07
651		3448	gaboxadol	2.25155e+07	2.05576e+07	1.80785e+07	2.32929e+07	4.48306e+07	4.16462e+07	4.59066e+07	5.10201e+07
652		3468	Gentian violet	103506	89016.7	123395	128477	7.73095e+06	124315	8.05538e+06	8.37582e+06
653	C00628	3469	Gentisic acid	312686	370091	1.36561e+06	330182	8.97435e+07	9.48313e+07	9.07978e+07	9.12403e+07
654		3473	(+/-)-Gingerol	2.61761e+07	2.74956e+07	2.98097e+07	2.52304e+07	3.66284e+07	3.81017e+07	3.71847e+07	3.72997e+07
655	C12518	3485	glutaral	8.91832e+07	7.76328e+07	7.05968e+07	8.12203e+07	9.28639e+07	9.64766e+07	1.00063e+08	9.65953e+07
656	C06536	3564	Harmaline	6.1071e+07	6.32556e+07	6.07074e+07	5.65136e+07	5.91134e+07	5.83892e+07	6.2974e+07	6.17492e+07
657		3610	Hexylresorcinol	262114	274371	273695	256865	114013	1.51612e+07	112699	79028.8
658	C07073	3676	Lidocaine	4.69945e+07	5.01997e+07	4.29785e+07	5.11954e+07	497708	3.53808e+07	519815	3.48368e+07
659	C07049	3696	Imipramine	96268.1	109920	109130	60762.6	5.09432e+06	40945.6	4.76398e+06	5.84676e+06
660		3718	Indoprofen	233436	307930	334700	197443	1.35413e+07	289096	1.50619e+07	556431
661	C00511	3794	Acrylic acid	1.77482e+07	1.59951e+07	1.59328e+07	1.51312e+07	3.31562e+07	2.75701e+07	3.73712e+07	3.54987e+07
662	C03840	3806	Juglone	1.77892e+06	1.70944e+06	1.30789e+06	1.30741e+06	366834	1.35806e+07	375146	1.47854e+07
663		4008	Manidipine	77056	876199	420358	345356	8.25605e+06	252631	7.55508e+06	7.94956e+06
664	C02168	4044	Mefenamic acid	271624	319661	270142	237256	266143	2.22536e+07	262051	1.93972e+07
665		4064	meprobamate	2.08639e+07	2.2197e+07	1.89349e+07	2.08056e+07	7.36956e+07	7.38339e+07	7.60366e+07	7.40208e+07
666		4075	Mesalamine	1.10877e+07	1.31176e+07	1.13627e+07	1.13978e+07	3.11815e+07	3.05482e+07	3.12772e+07	2.86391e+07
667	C07144	4086	orciprenaline	888988	1.17791e+06	899070	768462	526677	2.06868e+07	544561	2.42703e+07
668	C18667	4096	Methamidophos	1.42136e+07	1.44294e+07	1.53925e+07	1.36669e+07	125845	134659	134347	131085
669		4099	metharbital	868932	669978	613953	605680	2.71641e+07	2.42601e+07	2.55402e+07	3.05478e+07
670		4167	metixene	67613.1	67470.3	67102.3	63966	1.32624e+07	1.07428e+07	1.15588e+07	1.10125e+07
671	C10480	4276	Myristicin	265749	373790	279035	263314	121078	1.38445e+07	134564	1.35012e+07
672	C05079	4421	Nalidixic acid	1.96065e+07	2.32516e+07	2.42368e+07	1.8941e+07	1.61554e+07	1.6555e+07	1.69585e+07	1.47089e+07
673	C16741	4433	Hydroxylysine	2.16193e+07	2.35556e+07	2.29218e+07	2.04812e+07	1.25165e+08	368900	1.18829e+08	1.28007e+08
674		4450	Nefopam	813222	992150	923697	793855	367649	4.13005e+07	358608	4.18856e+07
675	C07266	4485	Nifedipine	6.18773e+06	6.11031e+06	5.90438e+06	5.57802e+06	7.80399e+06	7.52427e+06	7.33818e+06	7.68356e+06
676	C07699	4499	Sular	447010	292558	284717	143872	5.61756e+06	3.43898e+06	5.41121e+06	348175
677		4624	Oxidopamine	438405	384710	349108	490399	4.44962e+06	4.39156e+06	4.85379e+06	4.62953e+06
678		4626	oxiracetam	5.59329e+06	3.846e+06	3.60122e+06	3.60226e+06	1.69419e+07	1.53373e+07	1.48999e+07	1.64187e+07
679	C00472	4650	benzoquinone	1.65518e+06	1.71303e+06	1.32055e+06	1.99959e+06	295888	1.2625e+07	288611	1.46592e+07
680	C16512	4671	Palmitoyl ethanolamide	5.66826e+06	82271.2	3.35831e+06	2.87556e+06	61361	7.84242e+06	66822.7	67378.3
681		4678	Panthenol	1.37701e+07	1.40773e+07	1.3157e+07	1.2831e+07	2.90108e+08	2.98452e+08	3.01406e+08	3.06467e+08
682		4723	pemoline	1.54781e+06	1.56308e+06	1.48239e+06	1.37735e+06	1.58116e+07	1.5839e+07	1.58576e+07	1.60565e+07
683	C07422	4737	pentobarbital	2.27956e+07	1.46168e+07	1.31249e+07	2.8374e+07	8.84272e+07	7.11564e+07	7.21449e+07	6.61474e+07
684		4747	Periciazine	2.61878e+06	72264.1	72742.5	103218	53863.3	75983.6	61406.2	70421.3
685	C07428	4753	phenacemide	743258	697777	675794	700614	3.93387e+07	3.94723e+07	4.21055e+07	3.75895e+07
686	C07432	4762	Phenmetrazine	2.81028e+06	1.03331e+06	2.32515e+06	2.60524e+06	1.31697e+07	1.57176e+07	1.50384e+07	2.17534e+07
687		4775	4-Phenylbutyric acid	5.64249e+06	6.14553e+06	6.16319e+06	5.68873e+06	468239	2.04586e+07	462655	2.13438e+07
688	C07445	4828	Pindolol	153847	153644	153217	147040	9.47806e+07	9.18165e+07	9.7966e+07	1.0541e+08
689		4845	3477	2.20058e+07	2.38523e+07	2.7498e+07	3.90435e+07	1.25376e+08	1.35648e+08	1.82297e+08	1.27868e+08
690		4846	pirenoxine	1.25869e+07	1.35881e+07	1.27909e+07	1.27569e+07	9.18356e+08	9.98392e+08	9.45185e+08	8.89474e+08
691		4855	Piromidic acid	9.75305e+06	1.25069e+07	1.86031e+07	7.32067e+06	5.76221e+06	5.90719e+06	5.31283e+06	4.35707e+06
692	C07401	4913	procainamide	1.23264e+06	864301	973277	92110	4.25339e+06	4.21853e+06	4.06596e+06	3.98799e+06
693	C07523	4943	Propofol	2.94651e+06	2.94143e+06	2.7874e+06	2.59722e+06	458228	1.93812e+07	459278	1.95543e+07
694		4971	Streptamine	2.34312e+07	2.33349e+07	2.26953e+07	2.22483e+07	1.77103e+08	433794	1.77933e+08	1.75213e+08
695	C08312	4980	Psilocin	2.06401e+07	2.10192e+07	1.98284e+07	1.96612e+07	1.24151e+07	1.35355e+07	1.24761e+07	240915
696		5325	Sulfamerazine	1.23528e+07	1.42839e+07	1.46257e+07	1.15723e+07	9.48219e+08	9.56939e+08	1.03977e+09	9.87896e+08
697	C19530	5327	Sulfamethazine	5.4092e+06	5.13264e+06	5.31938e+06	5.22541e+06	4.18319e+06	4.37122e+06	93272.4	3.87448e+06
698	C08050	5328	Sulfamethizole	6.37216e+06	6.98484e+06	5.95013e+06	6.70507e+06	400477	379689	384416	397054
699	C07315	5329	Sulfamethoxazole	258416	294795	269600	244052	3.41731e+07	3.4463e+07	3.53571e+07	3.20676e+07
700		5383	tebuthiuron	4.00047e+06	3.1524e+06	3.96754e+06	2.71029e+06	5.34816e+07	5.08194e+07	5.1421e+07	5.10231e+07
701		5394	Temozolomide	576947	123950	238055	353223	8.08134e+06	7.02673e+06	8.03415e+06	7.93008e+06
702		5424	tetroquinone	2.30557e+07	2.46212e+07	2.3761e+07	2.28776e+07	7.32938e+07	7.80228e+07	7.23342e+07	7.67824e+07
703		5502	Tofisopam	6.34919e+06	6.33188e+06	6.1631e+06	5.49316e+06	1.44722e+07	8.33189e+06	1.45514e+07	8.55859e+06
704		5541	Triacetin	4.28828e+07	4.88046e+07	4.0633e+07	4.3713e+07	6.37161e+06	6.74522e+06	7.21264e+06	7.84001e+06
705	D00386	5546	triamterene	144144	123253	104283	81006.9	164249	1.0457e+07	183721	184703
706		5584	Trimipramine	81124.8	634667	731565	730485	9.9275e+07	117543	8.81743e+07	9.00949e+07
707	C02627	5608	2-Deoxystreptamine	333580	336982	320541	319719	9.54103e+07	393414	9.41208e+07	417550
708	C07500	5665	Vigabatrin	5.18358e+06	6.63726e+06	4.65462e+06	7.47665e+06	5.83002e+06	5.18588e+06	4.53733e+06	6.0973e+06
709	C02470	5699	Xanthurenic acid	4.77223e+07	4.71264e+07	4.66132e+07	4.41929e+07	1.21561e+07	9.49913e+06	1.2199e+07	1.02924e+07
710		5793	D-(+)-Glucose	3.69354e+08	1.28879e+08	3.56286e+08	3.08598e+08	4.86541e+08	4.7021e+08	4.44278e+08	4.90403e+08
711	C00097	5862	L-(+)-Cysteine	1.01964e+06	1.20298e+06	1.02306e+06	1.07924e+06	5.04807e+06	4.74568e+06	5.3258e+06	5.08049e+06
712		5892	Nicotinamide adenine dinucleotide (NAD+)	2.07463e+08	2.21984e+08	2.10695e+08	2.02509e+08	1.31262e+08	1.01809e+08	1.05022e+08	9.89287e+07
713	C00041	5950	L-(+)-Alanine	6.71286e+09	7.46295e+09	7.47583e+09	7.98597e+09	6.65682e+09	6.45705e+09	7.20256e+09	7.10302e+09
714	C00065	5951	L-(-)-Serine	633382	2.11081e+06	825932	1.03073e+06	1.46554e+07	1.40302e+07	1.29962e+07	1.35665e+07
715		5961	Glutamine	3.13281e+07	2.62957e+07	2.78576e+07	2.76026e+07	3.87526e+07	4.07873e+07	4.03715e+07	3.92632e+07
716		5962	Lysine	3.62573e+07	3.83371e+07	3.74518e+07	3.52808e+07	1.56117e+07	3.55406e+07	1.65589e+07	5.01918e+07
717	C14275	5988	Furan	3.20079e+08	3.87382e+07	3.11411e+08	3.06114e+08	2.64548e+08	2.36569e+08	2.46265e+08	2.41176e+08
718	C00299	6029	Uridine	1.41888e+08	1.44484e+08	1.47595e+08	1.40503e+08	8.97725e+08	8.65572e+08	8.70703e+08	8.40843e+08
719		6038	FG7175000	675813	584737	684797	600524	6.77846e+06	5.50193e+06	7.47278e+06	7.65363e+06
720	C00284	6049	Ethylenediaminetetraacetic acid	6.54556e+08	6.62321e+08	6.58378e+08	5.81171e+08	3.99787e+08	4.02311e+08	3.97986e+08	4.01483e+08
721	C05853	6054	Phenylethyl alcohol	1.02995e+06	65755.5	1.33541e+06	1.6105e+06	73611.4	5.39707e+06	977290	75514.8
722	C00082	6057	L-Tyrosine	3.99594e+08	3.80393e+08	3.94426e+08	4.11355e+08	5.4265e+07	5.98265e+07	5.24018e+07	5.55808e+07
723	C00020	6083	Adenosine 5'-monophosphate	2.0025e+08	1.92227e+08	1.86906e+08	1.81501e+08	2.17198e+08	2.02421e+08	1.99863e+08	1.90977e+08
724	C06677	6101	p-Toluenesulfonic acid	8.48472e+08	6.90851e+08	6.92066e+08	7.54057e+08	1.80437e+09	2.09185e+09	2.07865e+09	2.1635e+09
725	C00123	6106	L-(+)-Leucine	8.37699e+06	1.77878e+07	4.88653e+06	2.68073e+07	9.02177e+06	1.11866e+07	7.24742e+06	1.23016e+07
726	C16241	6112	lipoic acid	1.33501e+07	1.17018e+08	6.35647e+06	1.10085e+08	3.30283e+07	3.1595e+06	3.53197e+07	2.55321e+06
727	C00073	6137	L-(-)-Methionine	2.54554e+08	2.88114e+08	2.68401e+08	2.59731e+08	4.22907e+08	4.56872e+08	6.17787e+08	4.39296e+08
728	C00079	6140	L-Phenylalanine	1.82467e+10	1.86446e+10	1.8822e+10	1.73589e+10	5.3718e+09	5.49032e+09	5.60743e+09	5.32135e+09
729	C00475	6175	Cytidine	1.00524e+06	976120	812326	936904	2.70459e+06	4.58236e+06	3.96216e+06	7.27355e+06
730	C09305	6199	Psoralen	1.22195e+08	1.22154e+08	1.30535e+08	1.20533e+08	1.05231e+08	1.71944e+08	1.77758e+08	9.595e+07
731	C03134	6228	dimethylformamide	3.63979e+07	3.58855e+07	3.83856e+07	3.67797e+07	3.46617e+07	4.40704e+07	4.61922e+07	4.30795e+07
732	C00077	6262	Ornithine	1.90964e+06	1.95584e+06	1.74058e+06	1.74358e+06	5.27249e+07	217514	5.0579e+07	5.58581e+07
733		6267	L-(-)-Asparagine	2.88492e+06	3.81518e+06	4.05853e+06	4.24065e+06	1.85456e+06	1.44177e+06	1.96871e+06	1.24099e+06
734		6274	Histidine	2.88079e+07	4.49466e+07	3.10239e+07	2.56771e+07	2.1771e+07	2.00854e+07	2.07241e+07	2.11983e+07
735	C00188	6288	L-(-)-Threonine	2.05844e+06	1.94643e+07	1.95259e+07	9.81501e+06	3.33258e+07	3.8775e+07	4.30885e+07	1.61139e+07
736	C00525	6305	Tryptophan	7.6762e+08	7.94274e+08	8.10778e+08	7.3152e+08	1.34843e+08	1.27399e+08	1.29843e+08	1.34207e+08
737	C00407	6306	Isoleucine	1.12275e+10	1.17277e+10	1.18599e+10	1.26341e+10	8.97898e+09	9.04495e+09	9.25488e+09	5.96496e+09
738	C00062	6322	Arginine	5.73179e+07	5.15884e+07	6.16128e+07	4.601e+07	1.19708e+07	1.19366e+07	2.67709e+07	1.41883e+07
739	C07826	6464	Aprobarbital	7.85758e+06	7.06935e+06	5.9457e+06	7.68117e+06	3.97608e+06	4.30327e+06	4.80202e+06	4.2231e+06
740		6506	Triethyl citrate	17509.5	19598.4	20112.9	21850.6	1.86366e+06	41091.1	1.97689e+06	1.8654e+06
741		6507	Tributyl citrate	3.00549e+06	42015.1	40338.1	37756.6	80015.2	55752.4	78018.2	82419.6
742		6537	Tris(2-ethylhexyl) phosphate	343006	761534	1.01567e+07	1.30946e+06	1.76015e+06	1.65473e+06	1.64569e+06	1.46664e+06
743		6540	Tris(2-butoxyethyl) phosphate	6.55761e+07	56454.2	53024.9	57574.4	246002	1.23163e+07	68742.3	69723.8
744	C16521	6557	Isoprene	6.43619e+09	3.6821e+09	3.40497e+09	3.38795e+09	1.55286e+09	1.51347e+09	1.49836e+09	1.46915e+09
745	C02845	6569	butanone	1.46979e+07	1.41817e+07	1.57229e+07	1.31442e+07	475945	747123	333387	324340
746	C00864	6613	D-PANTOTHENIC ACID	2.83945e+08	2.81651e+08	2.52233e+08	2.44489e+08	9.72827e+08	9.89013e+08	1.0735e+09	1.06841e+09
747	C00847	6723	4-Pyridoxic acid	3.57769e+07	3.48427e+07	3.69597e+07	3.44568e+07	5.25689e+07	5.32575e+07	5.15522e+07	4.73347e+07
748	C13014	6862	1-Naphthaleneacetic acid	1.80039e+06	2.17886e+06	2.06021e+06	1.58403e+06	320374	4.33465e+06	318614	4.3611e+06
749	C08126	6869	Phenoxymethylpenicillin	2.01638e+07	1.8e+07	1.87203e+07	1.5836e+07	2.40193e+06	1.75212e+06	3.85183e+06	4.06213e+06
750	C01546	6919	2-Furoic acid	2.12142e+07	4.02074e+07	2.61179e+07	4.51299e+07	1.6116e+07	1.50384e+07	1.66334e+07	1.56394e+07
751	C09908	6989	Thymol	3.74137e+06	3.74473e+06	4.29354e+06	3.51739e+06	632552	2.24719e+07	718141	2.72328e+07
752	C11714	7005	1-Naphthol	9.84526e+06	9.51356e+06	1.02244e+07	9.57643e+06	341947	1.29128e+08	417596	1.28218e+08
753	C06954	7029	Amfepramone	2.84315e+06	2.76683e+06	2.45831e+06	2.41907e+06	1.10528e+08	1.00953e+08	1.03636e+08	1.05456e+08
754	C10787	7041	2,6-Dimethoxyphenol	1.30464e+06	3.20251e+06	3.04082e+06	2.86148e+06	919617	5.39886e+07	974103	5.25035e+07
755		7047	leucoline	774911	713841	925115	1.08813e+06	449153	6.8832e+07	553205	1.09512e+08
756	C11129	7054	Isatin	1.51565e+08	1.51721e+08	1.41914e+08	1.47629e+08	8.8166e+06	8.2464e+06	1.01201e+07	8.66773e+06
757		7091	QJ4750000	3.55419e+06	2.57547e+06	3.36251e+06	3.78298e+06	107432	4.80596e+06	109685	5.52542e+06
758		7175	Propylparaben	7.67021e+06	8.10825e+06	8.18801e+06	1.0832e+07	3.53135e+07	3.22965e+07	3.17956e+07	3.65753e+07
759		7184	Butylparaben	394491	210126	213292	194868	330712	1.15958e+07	333712	1.12587e+07
760	C20441	7361	Furfuranol	2.24644e+07	6.5133e+07	4.28228e+07	4.34777e+07	1.36213e+08	1.73602e+08	8.03877e+07	7.22968e+07
761	C14279	7362	Furfural	1.06292e+09	1.07649e+09	1.15348e+09	1.13283e+09	1.07934e+09	1.21511e+09	1.06209e+09	1.07002e+09
762		7371	Benzenesulfonic acid	5.52004e+07	5.47131e+07	2.86295e+07	5.24422e+07	5.14341e+06	4.99481e+06	3.79603e+06	5.70932e+06
763	C01879	7405	L-Pyroglutamic acid	6.81436e+07	5.5793e+07	5.04868e+07	5.34437e+07	1.49137e+08	1.39529e+08	1.37358e+08	1.74646e+08
764	C14396	7406	Cumene	1.30639e+06	1.25378e+06	1.35515e+06	1.31591e+06	455449	1.33461e+07	294146	1.28255e+07
765	C02455	7408	1-phenethylamine	5.06415e+06	4.01748e+06	4.63184e+06	4.30589e+06	1.53052e+07	1.45008e+07	1.52515e+07	1.3359e+07
766		7409	1-phenylethanol	2.10381e+06	1.23874e+06	2.15916e+06	2.33483e+06	251995	7.04007e+06	700655	5.98771e+06
767	C07113	7410	Acetophenone	1.27103e+07	1.27886e+07	1.2329e+07	1.24126e+07	6.48526e+08	6.40432e+08	6.4173e+08	6.51705e+08
768	C06813	7416	Nitrobenzene	1.44698e+06	1.22551e+06	926918	1.80062e+06	1.02765e+07	1.20156e+07	1.19311e+07	9.1545e+06
769	C00180	7424	3,5-Dihydroxybenzoic acid	515397	575701	591364	465871	2.99252e+08	3.96144e+08	3.88967e+08	3.76683e+08
770		7427	α,α-Trehalose	6.26071e+09	6.31295e+09	6.45222e+09	6.2973e+09	6.70838e+09	7.93056e+09	7.69057e+09	7.90805e+09
771		7439	Carvone	1.66539e+06	1.35678e+06	1.32645e+06	1.40796e+06	366843	2.33349e+07	357927	2.28179e+07
772		7475	4-Nitroaniline	1.90436e+07	1.90555e+07	1.92969e+07	1.63894e+07	1.25767e+08	1.14343e+08	1.28248e+08	1.1641e+08
773		7499	4-Vinylcyclohexene	2.87508e+06	1.32451e+06	1.92403e+06	3.28879e+06	205319	6.79885e+06	223427	1.0188e+07
774	C07111	7500	Ethylbenzene	8.31904e+06	8.1455e+06	8.22375e+06	7.84364e+06	971167	5.91964e+07	968239	5.77658e+07
775	C19506	7501	Styrene	1.15565e+07	1.58807e+07	3.72408e+07	2.26702e+07	2.88519e+07	1.89593e+07	3.29208e+07	2.47165e+07
776	C01403	7519	Anisole	673642	567443	570233	889831	215894	4.34787e+06	181624	7.28897e+06
777		7526	1-Nitrosopiperidine	2.65834e+06	3.20505e+06	2.37284e+06	2.60482e+06	5.35509e+06	7.06562e+06	5.14689e+06	6.22334e+06
778		7641	DOA	1.00115e+07	9.0035e+06	8.80183e+06	9.70064e+06	2.0913e+07	1.72922e+06	2.06879e+07	2.10003e+07
779	C02505	7680	PHENYLACETAMIDE	5.44138e+08	6.23251e+08	5.55012e+08	5.94718e+08	9.04627e+07	9.46787e+07	9.65099e+07	8.71806e+07
780		7708	2145	746390	834802	773312	861995	1.47653e+07	1.63358e+07	1.3719e+07	1.35654e+07
781	C19326	7732	4-Methoxyaniline	1.21592e+07	1.06232e+07	9.75501e+06	8.93104e+06	3.59765e+07	3.31312e+07	3.47107e+07	3.08762e+07
782		7757	Methyl acetoacetate	252572	239094	228382	267922	1.45245e+07	1.82535e+06	1.51172e+07	1.39888e+07
783	C06756	7809	p-Xylene	4.04562e+06	4.26915e+06	4.37959e+06	4.24256e+06	669188	340387	400267	556705
784		7823	MO4650000	1.3905e+07	9.81781e+06	9.90371e+06	1.07693e+07	1.05828e+07	6.45716e+06	6.90571e+06	5.87508e+06
785		7833	UNII:596C064IG4	3.60909e+07	3.79274e+07	3.82225e+07	3.67321e+07	256916	5.5181e+07	258512	9.29071e+06
786	C05123	7866	Isethionic acid	1.86242e+07	1.43669e+07	1.4346e+07	1.77036e+07	1.42945e+07	1.0966e+07	1.3348e+07	1.29033e+07
787	C02640	7894	Isoamylamine	6.5688e+07	6.26094e+07	7.21782e+07	7.25938e+07	3.32284e+07	3.97117e+07	3.76745e+07	4.19787e+07
788		7896	BD 1008	378107	689543	456065	545136	235022	9.59969e+06	191395	8.55539e+06
789	C04308	7902	Deanol	1.21519e+07	1.098e+07	7.69346e+06	1.62233e+07	3.09067e+06	5.29336e+06	5.38611e+06	6.76425e+06
790	C19524	7922	Succinic anhydride	1.71324e+07	6.49458e+06	1.42708e+07	2.04719e+07	2.40186e+07	3.30172e+07	2.71846e+07	2.65225e+07
791		7955	melamine	9.19944e+06	8.02991e+06	8.86504e+06	7.71711e+06	7.69566e+06	7.20207e+06	7.11073e+06	6.76113e+06
792	C00571	7965	Cyclohexylamine	3.06589e+08	3.28096e+08	2.76135e+09	2.59912e+09	1.80523e+09	2.42445e+08	2.39154e+08	2.36892e+08
793	C00803	7991	Valeric acid	1.13879e+07	1.14975e+07	1.07257e+07	2.00923e+07	1.72306e+06	1.82384e+06	2.4129e+06	2.06616e+06
794	C02595	8030	2-Thienylacetic acid	5.64549e+07	6.0949e+07	5.8911e+07	5.38001e+07	211192	298483	228882	318650
795		8082	2908	7.12737e+09	4.44177e+09	4.13513e+09	4.13084e+09	1.97117e+09	1.91011e+09	1.93046e+09	1.87354e+09
796		8117	Diethylene glycol	4.34289e+07	4.41383e+07	4.29843e+07	4.17258e+07	5.68121e+07	5.58027e+07	5.92726e+07	5.50224e+07
797	C07411	8280	Paramethadione	1.0581e+08	1.14791e+08	8.1039e+07	172825	325463	353995	294028	286952
798		8281	sulfadicramide	532420	532959	531913	301807	1.97055e+07	280708	2.04076e+07	255862
799	C07215	8373	2-Methylbenzoic acid	1.44009e+07	1.56413e+07	1.45296e+07	1.41877e+07	1.31861e+08	1.34397e+08	1.27825e+08	1.44957e+08
800	C06323	8405	Isoquinoline	1.32785e+07	5.04496e+06	1.15233e+07	1.00865e+07	153664	2.72852e+07	152277	168955
801	C10812	8438	piperonal	4.85987e+07	4.76042e+07	5.04622e+07	4.59494e+07	1.26215e+08	1.10425e+08	1.11999e+08	1.34374e+08
802	C00557	8452	Cyclopentanone	1.94113e+07	2.01244e+07	1.9786e+07	1.94531e+07	2.08898e+07	2.26547e+07	2.21896e+07	1.95672e+07
803	C14691	8471	Triethylamine	7.71666e+08	6.61848e+08	6.27009e+08	6.88817e+08	6.4597e+08	6.52746e+08	6.19945e+08	6.64963e+08
804		8485	4-Dodecylbenzenesulfonic acid	1.41319e+08	1.40625e+08	1.34489e+08	1.35825e+08	1.5167e+08	1.43699e+08	1.5239e+08	1.26888e+08
805		8556	Menadiol	1.76739e+06	2.10752e+06	1.82013e+06	1.71325e+06	3.24103e+07	3.17152e+07	3.05773e+07	3.22118e+07
806		8575	Monobutyl phthalate	1.43969e+07	1.3357e+07	1.36254e+07	1.33146e+07	3.11622e+06	3.16093e+06	3.58099e+06	3.1835e+06
807	C11284	8617	Indole-3-butyric acid	1.81843e+06	1.98084e+06	1.80565e+06	2.02171e+06	2.01059e+07	2.01572e+07	2.07103e+07	1.97741e+07
808		8646	azaguanine	1.37423e+06	1.46834e+06	1.16005e+06	1.47582e+06	6.93748e+06	4.81972e+06	5.29966e+06	8.85989e+06
809		8698	n-Butyl benzoate	2.54642e+07	2.5564e+07	2.49762e+07	2.42418e+07	2.01135e+08	1.98317e+08	2.00306e+08	2.00361e+08
810		8717	2352436	6.13771e+06	6.08948e+06	6.04823e+06	6.01984e+06	8.53954e+06	7.94305e+06	7.72506e+06	8.22042e+06
811		8742	(-)-Shikimic acid	2.20383e+07	2.00946e+07	1.94011e+07	1.9083e+07	4.71688e+06	4.56432e+06	4.12198e+06	4.45077e+06
812		8821	2418	8.19764e+07	3.36626e+07	9.21448e+07	7.11516e+07	615646	1.2683e+07	867786	882840
813	C14260	8831	Diisobutyl adipate	6.60579e+07	2.62814e+07	8.89815e+07	6.36929e+07	738196	1.10736e+07	996146	1.06487e+06
814	C00849	8857	Ethyl acetate	1.21151e+07	1.54145e+07	1.17704e+07	1.22375e+07	1.49601e+07	1.62143e+07	1.58918e+07	1.52322e+07
815	C07844	9034	Methohexital	2.76242e+06	2.82218e+06	2.50446e+06	2.73729e+06	8.4028e+06	7.425e+06	8.39827e+06	8.06357e+06
816		9037	Schradan	5.85599e+07	5.64964e+07	5.74095e+07	5.68695e+07	1.34728e+06	5.09988e+07	1.54601e+06	5.21006e+07
817	C12616	9047	sulfalene	9.30157e+06	9.83233e+06	8.21482e+06	7.99669e+06	1.1812e+07	1.23275e+07	1.50041e+07	1.47013e+07
818		9201	2046365	1.02944e+06	590366	985300	1.12016e+06	3.6732e+06	3.06331e+06	3.87471e+06	2.86764e+06
819	C14512	9223	Coumarone	1.1663e+08	1.09437e+08	1.25413e+08	1.13683e+08	2.30321e+07	2.26285e+07	2.1901e+07	2.22331e+07
820		9750	Citrulline	337370	395242	244039	224875	1.05599e+07	167353	9.54848e+06	164933
821		9777	Perfluorobutanoic acid	3.14575e+07	8.12935e+06	7.08744e+06	1.4569e+07	331883	346413	340795	361659
822		9862	2707	6.48911e+06	5.9817e+06	5.77648e+06	5.62907e+06	5.47451e+06	5.30956e+06	5.2791e+06	5.63932e+06
823	C00830	10132	Mesoxalic acid	3.51261e+07	3.1601e+07	4.2265e+07	2.90422e+07	4.53894e+07	4.7153e+07	4.73626e+07	4.76125e+07
824		10250	Lumazine	5.75187e+06	4.94746e+06	5.00382e+06	5.35103e+06	2.7252e+07	3.64306e+07	3.03701e+07	3.03031e+07
825	C07588	10253	2-Hydroxyhippuric acid	697375	998939	824348	634157	1.64966e+07	1.59935e+07	1.72917e+07	1.60821e+07
826		10306	methaphenilene	5.05934e+06	5.1912e+06	5.44358e+06	4.83927e+06	1.41192e+08	1.38578e+08	1.37659e+08	1.41922e+08
827		10341	LU3453000	1.26774e+09	1.30166e+09	1.16753e+09	1.24811e+09	1.16645e+09	1.1306e+09	1.12702e+09	1.18869e+09
828		10377	5-Pentylresorcinol	2.36447e+07	2.27274e+07	1.78607e+07	1.99129e+07	1.43984e+08	2.0721e+08	1.4564e+08	1.3837e+08
829	C01744	10394	Desaminotyrosine	1.39081e+06	322553	1.14553e+06	1.14526e+06	1.08497e+07	1.13481e+07	9.05854e+06	1.01713e+07
830	C01880	10401	epsilon-Caprolactone	1.05527e+10	1.15631e+10	9.00941e+09	8.81349e+09	4.14684e+09	4.05114e+09	4.07312e+09	4.09308e+09
831		10402	RH3230000	4.37589e+06	52990.3	1.84267e+06	1.85389e+06	210613	647647	165641	168002
832	C08262	10430	3-Methylbutanoic acid	4.81412e+06	5.09535e+06	4.79566e+06	5.03124e+06	2.70141e+06	3.0416e+06	2.61763e+06	2.82619e+06
833	C08278	10457	Suberic acid	2.58214e+07	2.21473e+07	2.45937e+07	2.28561e+07	3.61702e+07	3.4441e+07	3.59309e+07	3.68548e+07
834	C19615	10459	Thapsate	52328	58932	51751.7	36166	4.07188e+06	4.33408e+06	3.87926e+06	3.80481e+06
835	C06425	10467	Arachidic acid	842583	1.04175e+06	1.02617e+06	1.12075e+06	3.57979e+06	47747.6	3.45227e+06	3.08179e+06
836	C01857	10484	Thioacetic acid	1.11312e+07	1.06667e+07	1.06763e+07	1.06712e+07	1.32625e+06	1.46946e+06	1.5032e+06	1.53933e+06
837	C03975	10729	Isoxanthopterin	3.42577e+06	2.59613e+06	3.72194e+06	3.32234e+06	3.62762e+07	3.55095e+07	3.45016e+07	3.44574e+07
838	C19440	10964	Malondialdehyde	2.17525e+07	2.50503e+07	2.23239e+07	3.12822e+07	8.45543e+07	1.34043e+08	9.50019e+07	9.03982e+07
839	C01594	11128	Linamarin	1.65068e+06	1.27788e+06	1.19201e+06	1.08757e+06	1.68307e+07	1.63421e+07	1.61713e+07	1.60717e+07
840	C09179	11371	Resiniferatoxin	618207	643211	709742	632881	6.20368e+07	77117.5	6.39707e+07	6.22863e+07
841	C11016	11487	Diphenylamine	888928	975292	763441	787527	6.42547e+06	3.74337e+06	6.33479e+06	6.39908e+06
842		11579	Levulinic acid	3.73894e+07	3.73997e+07	3.87661e+07	3.43847e+07	3.80149e+07	3.70782e+07	5.85176e+07	3.59744e+07
843		11617	2042	9.05237e+06	1.00967e+07	8.83069e+06	8.82417e+06	8.44114e+06	9.04733e+06	9.94603e+06	9.43088e+06
844	C14572	11903	2-Ethyltoluene	2.06607e+06	2.80166e+06	1.78118e+06	2.01568e+06	532142	2.72432e+07	562626	543630
845	C02137	11915	Phenylglyoxylic acid	4.55335e+06	4.00477e+06	3.64469e+06	4.2747e+06	5.13413e+07	6.17699e+07	5.65963e+07	5.37415e+07
846	C05852	11970	2-Hydroxyphenylacetic acid	1.97096e+06	203404	1.7271e+06	1.71283e+06	1.16933e+07	1.74056e+07	1.31446e+07	1.49461e+07
847	C11118	12025	2-Pyrrolidone	2.00163e+08	1.62103e+08	2.04152e+08	1.95261e+08	7.8433e+07	7.27787e+07	7.16019e+07	6.88425e+07
848		12053	.alpha.-Cumyl alcohol	1.86456e+06	1.89145e+06	363516	246171	661800	2.26205e+07	699712	676087
849		12097	2702	2.84606e+07	1.87149e+07	4.24422e+07	3.0678e+07	302676	4.61474e+06	418151	396795
850	C05593	12122	3-Hydroxyphenylacetic acid	3.58601e+06	3.57398e+06	3.49965e+06	3.11386e+06	1.47097e+07	1.47502e+07	1.57098e+07	1.62927e+07
851		12284	3-Methylglutaric acid	9.12433e+06	9.37682e+06	8.82648e+06	284019	1.38108e+07	1.24821e+07	1.35922e+07	1.34732e+07
852		12298	ZV4	3.10613e+07	3.33047e+07	3.12841e+07	3.28494e+07	9.91328e+07	1.05467e+08	1.06849e+08	1.04606e+08
853		12321	Thiirane	1.79199e+08	1.91864e+08	2.07924e+08	1.9675e+08	2.31238e+08	2.25636e+08	2.12277e+08	1.8367e+08
854	C07904	12460	Phendimetrazine	1.98948e+09	2.08064e+09	1.88591e+09	1.8131e+09	1.93725e+10	1.8601e+10	1.93251e+10	1.90593e+10
855		12565	Precocene II	1.56905e+07	1.56712e+07	1.55432e+07	1.31615e+07	4.34915e+06	4.83747e+06	4.42014e+06	4.97668e+06
856		12570	3522	4.84902e+06	4.72623e+06	4.28723e+06	4.73059e+06	350341	6.50856e+07	402613	352990
857	C00263	12647	Homoserine	1.43623e+06	1.4113e+06	1.43392e+06	1.39436e+06	7.36014e+06	1.66906e+07	1.35184e+07	1.34558e+07
858	C02678	12736	Dodecanedioic acid	5.1759e+06	4.80856e+06	4.91474e+06	4.77288e+06	9.10081e+06	9.50777e+06	9.93114e+06	9.1566e+06
859		12967	ENU	1.61707e+06	1.41728e+06	1.55271e+06	1.22998e+06	2.36083e+07	3.74205e+07	2.37716e+07	3.70313e+07
860		13017	LQ1825000	2.85785e+07	2.19006e+07	2.27295e+07	1.84099e+07	2.75607e+07	2.70827e+07	3.22698e+07	3.08407e+07
861		13360	(Hydroxyethyl)methacrylate	1.03233e+08	1.02723e+08	1.03407e+08	1.01977e+08	2.53316e+07	2.31616e+07	1.78658e+07	1.65093e+07
862		13387	N-Methylpyrrolidone	3.95281e+07	3.47265e+07	4.30649e+07	3.98528e+07	1.29215e+07	1.06015e+07	9.83194e+06	9.94958e+06
863		13690	Laurolactam	2.29464e+06	2.5516e+06	2.42464e+06	2.35857e+06	62241	1.13994e+06	75386.4	75938.7
864	C00559	13730	2'-Deoxyadenosine	1.40451e+07	1.26419e+07	1.15289e+07	1.30901e+07	7.7353e+07	8.44446e+07	8.64007e+07	8.4746e+07
865		14223	NDELA	175866	6.29531e+06	6.43945e+06	6.23033e+06	7.65059e+06	216272	7.84095e+06	7.50437e+06
866		14256	Lauramide	2.21478e+06	2.54375e+06	1.97809e+06	2.68342e+06	45592.2	4.53033e+06	48313.3	47484
867		14347	4-Hydroxybenzophenone	411970	445868	376715	339903	157360	9.53769e+06	174091	161909
868		14349	QV1MVO1R	2.78405e+06	2.81623e+06	3.05016e+06	2.82541e+06	8.81934e+07	8.66639e+07	8.56518e+07	8.34253e+07
869	C06103	14490	6-Hydroxycaproic acid	2.98271e+07	3.10657e+07	3.14152e+07	3.02219e+07	2.86911e+07	2.84578e+07	2.94921e+07	3.03679e+07
870		14860	6-Methoxyquinoline	5.45491e+07	4.94241e+07	5.43674e+07	5.22489e+07	297568	3.50964e+08	1.59581e+06	4.23131e+08
871		14994	Dinoterb	3.16052e+06	3.08253e+06	3.33871e+06	3.17101e+06	2.87374e+06	2.70357e+06	3.13958e+06	3.11944e+06
872		15070	Picolinamide	6.07873e+07	6.33237e+07	6.36697e+07	6.23738e+07	2.6007e+08	2.85551e+08	2.81998e+08	2.70116e+08
873		15331	Daminozide	5.97953e+07	5.50022e+07	6.00415e+07	5.53758e+07	1.14795e+08	1.10985e+08	1.18982e+08	1.05667e+08
874		15629	Monolinuron	406056	410197	390184	389183	9.22284e+06	476754	9.79973e+06	440587
875		16058	Etoglucid	5.27497e+06	5.12568e+06	5.04434e+06	4.73356e+06	1.06748e+07	9.81999e+06	1.0471e+07	1.03787e+07
876	C03510	16118	L-Methionine Sulfoximine	2.36457e+07	2.1972e+07	1.18825e+07	8.21092e+06	4.05709e+07	5.46155e+07	3.76873e+07	3.59253e+07
877		16639	Mofebutazone	307538	578217	287369	545901	6.09935e+06	6.8839e+06	7.91085e+06	6.95816e+06
878		16724	(+)-(S)-Carvone	565033	592469	793084	577802	292848	3.58525e+07	261311	266166
879		17132	387122	3.31722e+06	2.91926e+06	3.02876e+06	3.00627e+06	368001	1.6906e+07	193252	1.52281e+07
880		17520	proxan	1.01753e+07	1.00748e+07	9.86465e+06	9.79587e+06	1.38791e+06	1.19866e+06	1.17336e+06	1.28144e+06
881		18047	Toliprolol	507194	446122	590676	242131	356810	2.13729e+07	348035	2.12062e+07
882	C02946	18189	4-ACETAMIDOBUTYRIC ACID	8.63953e+07	8.12082e+07	7.16854e+07	7.93889e+07	1.19584e+08	8.71427e+07	9.64522e+07	1.05936e+08
883	C12766	19003	ACPC	1.54774e+07	2.09927e+07	1.02983e+07	1.83981e+07	4.94485e+07	6.08576e+07	4.71497e+07	5.29064e+07
884		19309	Furaneol	1.96983e+07	1.50042e+07	1.29306e+07	1.17804e+07	2.41235e+07	1.40196e+07	2.38089e+07	1.16734e+07
885		19427	2048519	1.21505e+06	779566	1.2359e+06	764068	1.44795e+07	1.41883e+07	6.36011e+06	1.18222e+07
886		19536	Phenylacetylglycine dimethylamide	1.49317e+07	1.63237e+07	1.67471e+07	1.46439e+07	1.20211e+08	1.16991e+08	1.16672e+08	1.19484e+08
887		20266	tybamate	8.19521e+06	6.86685e+06	8.29246e+06	8.4409e+06	3.63914e+07	3.67438e+07	3.62603e+07	3.44383e+07
888	C06869	20824	Carbenicillin	1.13759e+06	1.02056e+06	1.07565e+06	1.03729e+06	1.0581e+08	1.09965e+08	2.29611e+07	2.45145e+07
889		20848	Nitralin	266184	189593	369939	358535	2.35905e+07	2.29129e+07	2.24028e+07	2.37168e+07
890	C20362	21059	Ethyl maltol	4.22876e+07	4.69157e+07	4.40573e+07	3.92663e+07	1.66677e+07	1.58974e+07	1.69909e+07	1.74055e+07
891		21100	(+/-)-Metanephrine	1.80647e+07	1.84135e+07	2.04031e+07	1.9534e+07	5.00157e+07	4.961e+07	5.46322e+07	5.36773e+07
892		21453	Diaveridine	381358	445397	394027	505143	5.80883e+06	6.01901e+06	6.89166e+06	6.04461e+06
893		21648	4-(4-Hydroxyphenyl)butan-2-one	4.48334e+06	4.44762e+06	4.28997e+06	4.27262e+06	2.31467e+07	2.26237e+07	2.48303e+07	2.39025e+07
894		21788	Dihexyverine	40137	36363.1	34154.2	53752.6	43345.4	3.46689e+07	44278.1	44910.3
895	C09780	23340	Genipin	3.68101e+06	4.77511e+06	4.32431e+06	3.99125e+06	203415	5.87283e+06	211762	6.13275e+06
896	C07207	24066	Zalcitabine	2.36778e+06	2.30001e+06	2.63042e+06	3.0357e+06	1.5895e+07	1.37431e+07	1.44372e+07	1.06402e+07
897	C03878	24139	N-Acetyl-b-D-glucosamine	8.74209e+07	9.82506e+07	9.02231e+07	6.77207e+07	1.4923e+08	1.58662e+08	1.52228e+08	1.62821e+08
898		24247	Perchloric acid	9.57531e+06	8.31419e+06	1.10299e+07	1.36239e+07	3.01548e+07	1.93385e+07	3.31906e+07	2.92848e+07
899		24762	Glycol stearate	1.89106e+06	2.00595e+06	2.11255e+06	1.72819e+06	7.43316e+06	7.43489e+06	7.83807e+06	7.54649e+06
900		25447	coformycin	2.20441e+08	2.1506e+08	1.93551e+08	1.92197e+08	9.05032e+08	8.46422e+08	8.93484e+08	9.19352e+08
901		25572	Ancymidol	4.96339e+06	4.93751e+06	5.06452e+06	5.11954e+06	322594	5.16612e+07	822793	5.37967e+07
902		25641	AC 45594	1.88072e+06	2.06834e+06	2.14727e+06	1.83937e+06	763575	1.29899e+07	733346	1.41892e+07
903		25674	L-Ethionine	5.0692e+08	5.2529e+08	5.05285e+08	5.25931e+08	1.26742e+08	9.07608e+07	2.34898e+08	1.26212e+08
904	C02804	25945	5-hydroxyvaleric acid	3.332e+07	3.39407e+07	3.56669e+07	3.44783e+07	1.5599e+07	1.90296e+07	2.23212e+07	1.92375e+07
905		28329	etamiphylline	4.71982e+07	5.75278e+07	5.04801e+07	5.08839e+07	1.38802e+07	1.66789e+07	1.67852e+07	1.46595e+07
906	C07834	31264	Paraldehyde	3.27867e+07	3.25934e+07	3.31406e+07	2.90351e+07	2.36762e+07	2.35468e+07	2.31427e+07	2.36481e+07
907		31283	Ethyl myristate	2.10182e+06	1.70506e+06	1.84655e+06	1.77896e+06	9.38955e+06	9.17014e+06	8.8453e+06	9.26044e+06
908	C08452	31285	Ichthyotherol	377475	355721	341546	321256	518013	9.26798e+06	601813	388113
909		31513	Dimetofrine	1.84341e+09	1.9161e+09	2.08014e+09	2.02042e+09	2.16281e+09	2.32361e+09	2.3873e+09	2.19888e+09
910		31657	(Z)-Oxamyl	173302	138080	115923	107681	9.29096e+06	4.5899e+06	9.09841e+06	3.47005e+06
911		31765	Sulforidazine	1.40449e+07	1.53936e+07	1.39494e+07	1.3356e+07	747904	3.70417e+06	673644	3.91222e+06
912	C00302	33032	Glutamic acid	1.45786e+07	1.24689e+07	1.06866e+07	1.19661e+07	2.02135e+07	1.91919e+07	2.70448e+07	3.3395e+07
913		33257	FOSAMINE	4.38578e+06	4.1025e+06	4.22418e+06	5.38908e+06	6.23586e+07	6.51521e+07	3.98676e+07	6.06099e+07
914		33925	Eterobarb	4.36984e+06	4.55815e+06	4.30861e+06	4.49084e+06	5.78247e+07	5.71827e+07	6.03838e+07	5.99486e+07
915		34277	Bis(3,5,5-trimethylhexyl) phthalate	1.58457e+06	1.33736e+07	4.74189e+06	6.47488e+06	445440	1.60793e+06	844528	447008
916	C00019	34755	S-Adenosylmethionine	6.06701e+07	6.25385e+07	6.13503e+07	5.90839e+07	1.11018e+08	1.09828e+08	1.12584e+08	1.14906e+08
917	C06820	37768	AMK	533355	535650	249528	267691	2.81887e+07	138295	2.09312e+07	1.74599e+07
918		38235	(Z)-thiofanox	1.18614e+06	1.24562e+07	3.32385e+06	721385	3.42701e+07	1.33818e+06	3.65266e+07	1.0839e+06
919		38479	Pendimethalin	3.66571e+07	3.49828e+07	3.67649e+07	3.39567e+07	2.75638e+07	2.84527e+07	2.81258e+07	2.88604e+07
920		38853	L-Methyldopa	542494	2.11483e+06	2.43149e+06	371247	1.15734e+07	1.38347e+07	1.2993e+07	1.18265e+07
921		41648	ISOXYL	5.07584e+06	3.7095e+06	4.27562e+06	3.86484e+06	2.14607e+07	1.97171e+07	2.05921e+07	1.8761e+07
922	C10947	42586	Metalaxyl	119657	113126	126817	117983	9.45423e+06	9.77564e+06	8.45952e+06	9.46057e+06
923		43359	LT9970000	2.73156e+06	2.75236e+06	2.53295e+06	2.75297e+06	3.38451e+06	3.21973e+06	2.98861e+06	2.9231e+06
924	C14147	47866	Cyromazine	9.00872e+06	8.47386e+06	9.23522e+06	9.18877e+06	8.68601e+06	8.89042e+06	5.04559e+06	9.19332e+06
925		47979	Veralipride	5.19586e+06	4.71468e+06	4.70368e+06	5.07909e+06	511249	1.96632e+07	600239	539606
926	C06953	50599	Didanosine	2.83098e+07	2.76975e+07	2.73174e+07	2.62539e+07	418559	2.06191e+07	310735	2.45726e+07
927		51040	Avobenzone	1.27134e+06	76646.6	1.20247e+06	1.12812e+06	57740	1.57375e+07	65421.1	63823.8
928		59743	7190	5.5232e+06	4.95841e+06	4.73635e+06	4.70499e+06	1.86928e+07	1.67478e+07	1.62468e+07	1.89571e+07
929		60490	Zileuton	5.08633e+07	6.92916e+07	5.67294e+07	2.66749e+07	3.21712e+06	9.17471e+08	2.58788e+06	8.18307e+08
930	C00212	60961	Adenosine	1.71026e+09	1.75649e+09	1.58232e+09	1.7035e+09	5.00235e+09	5.36111e+09	5.23416e+09	5.02817e+09
931		61325	mesifurane	4.41283e+07	4.63971e+07	4.44686e+07	3.03975e+07	4.20625e+07	3.52392e+07	3.6433e+07	4.07616e+07
932		62103	Nitrosoguvacoline	1.37369e+07	1.27417e+07	1.41316e+07	1.37723e+07	4.74005e+07	4.81164e+07	4.76406e+07	4.90752e+07
933		62156	Carfentanil	199824	166067	161405	88567	6.84639e+06	86233.4	7.16481e+06	7.90647e+06
934	C06317	62348	Vanillyl alcohol	436346	522966	432390	392001	2.05657e+07	2.43621e+07	2.32486e+07	2.23115e+07
935		62551	PEG n5	5.12724e+06	159793	4.71306e+06	4.98454e+06	130685	2.67057e+06	136390	134534
936		63224	(-)-Febrifugine	1.31759e+06	1.46904e+06	1.10604e+06	1.26474e+06	682590	6.60338e+06	615960	7.27329e+06
937	C01762	64959	Xanthosine	4.28496e+06	4.25217e+06	4.46533e+06	4.77071e+06	1.25462e+07	1.09177e+07	1.14848e+07	1.1294e+07
938	C02376	65040	5-Methylcytosine	3.23112e+06	3.11787e+06	3.44062e+06	3.28436e+06	2.06027e+07	1.84265e+07	2.00571e+07	1.84415e+07
939	C01042	65065	N-Acetyl-L-aspartic acid	7.5697e+06	9.65046e+06	9.26318e+06	9.73697e+06	4.89502e+07	5.28404e+07	3.93966e+07	4.23903e+07
940	C20155	65154	7,8-dihydro-8-oxoguanine	9.96274e+06	1.00852e+07	9.1269e+06	8.25933e+06	6.4019e+06	7.33154e+06	7.2656e+06	6.05672e+06
941		65359	L-Glutathione oxidized	1.31269e+07	1.19771e+07	1.30205e+07	1.21444e+07	3.74164e+07	3.60596e+07	3.37106e+07	3.47154e+07
942		65512	N-Acetyl-5-aminosalicylic acid	1.29007e+06	963515	920290	770611	2.25066e+07	2.05133e+07	2.08228e+07	2.10857e+07
943		65720	terizidone	3.60645e+06	3.4416e+06	3.73176e+06	3.54132e+06	1.01817e+07	1.16546e+07	9.79228e+06	1.05701e+07
944		66065	Bergenin	231320	150969	154591	148909	2.76008e+07	2.78166e+07	2.78225e+07	2.68953e+07
945		66519	succinanil	2.80451e+06	2.87716e+06	2.8839e+06	2.6865e+06	1.71531e+07	1.7981e+07	1.70738e+07	1.69301e+07
946		68161	1-Piperideine	2.7683e+07	2.84061e+07	2.70688e+07	2.96272e+07	9.24709e+07	9.9556e+07	1.0018e+08	9.24984e+07
947		68352	Tulipalin A	2.12902e+08	2.057e+08	2.18653e+08	1.98538e+08	2.07669e+08	2.27107e+08	1.8061e+08	2.41175e+08
948		68563	Primidolol	271941	232821	249103	223272	8.30294e+06	7.82154e+06	9.19365e+06	8.0003e+06
949	C07078	68624	Lomefloxacin	5.56487e+06	5.04787e+06	4.85135e+06	4.91267e+06	8.60638e+07	8.93079e+07	8.59668e+07	8.86788e+07
950		68888	Pivagabine	1.04166e+07	1.19157e+07	1.00927e+07	9.43689e+06	2.03238e+07	2.03423e+07	2.07534e+07	2.01373e+07
951		69469	4-Sulfobenzoic acid	1.2257e+06	785315	932746	748141	7.42561e+06	7.49113e+06	7.03703e+06	7.46935e+06
952		69510	Anhalamine	1.20694e+07	1.17548e+07	1.22846e+07	1.12111e+07	1.24759e+07	1.34655e+07	1.50647e+07	1.48225e+07
953		69776	4,4'-Dinitrobibenzyl	5.16258e+07	5.00378e+07	5.07291e+07	5.15899e+07	8.48242e+06	7.61965e+06	8.51504e+06	8.72403e+06
954	C19837	69867	3-Carboxyindole	3.25694e+08	3.32042e+08	3.34318e+08	3.19834e+08	3.30259e+07	3.46763e+07	3.3497e+07	3.43569e+07
955	C18079	69894	isoscopoletin	1.41488e+06	1.22799e+06	1.79441e+06	1.70663e+06	2.13733e+06	1.93135e+08	2.2719e+06	1.82701e+08
956	C04152	70315	1-Methylguanine	2.86828e+07	2.83062e+07	2.92622e+07	2.56029e+07	1.65797e+08	1.66757e+08	1.54933e+08	1.78115e+08
957	C03404	70652	L-Tyrosine methyl ester	6.71912e+07	5.69008e+07	5.82832e+07	6.35174e+07	6.25109e+07	5.81307e+07	5.83124e+07	6.07364e+07
958		70726	MA4000000	2.3122e+07	2.12589e+07	2.18724e+07	2.13328e+07	5.11536e+07	4.89952e+07	5.21677e+07	4.6456e+07
959	C02710	70912	N-Acetyl-L-leucine	7.91848e+06	4.71409e+06	8.09044e+06	1.06215e+07	5.69098e+07	5.95844e+07	6.16732e+07	5.94112e+07
960	C00624	70914	acetylglutamate	1.10729e+07	1.25215e+07	1.01552e+07	1.13329e+07	4.47993e+07	4.6435e+07	4.99113e+07	4.84819e+07
961	C13766	71225	emopamil	36090.1	353049	499384	351874	2.70987e+07	45378.4	2.38684e+07	2.26555e+07
962		71320	libenzapril	1.03523e+07	8.49083e+06	9.93359e+06	7.59845e+06	4.3499e+06	4.22274e+06	4.24092e+06	4.2227e+06
963		71724	Adicillin	6.68294e+06	6.16794e+06	6.17485e+06	6.39519e+06	320588	2.06953e+07	213989	2.09097e+07
964		71875	Cyprodenate	9.14216e+06	99301.2	1.36122e+07	1.1873e+07	79864.8	6.35358e+06	199400	170406
965		72881	XN0294000	3.98463e+07	4.17435e+07	5.87977e+07	3.92075e+07	1.42039e+08	1.23815e+08	1.27117e+08	1.45515e+08
966		72899	Indole-2-carboxylic acid	6.4148e+06	6.20298e+06	5.77202e+06	5.04612e+06	5.78242e+08	5.864e+08	5.85146e+08	5.52191e+08
967		73117	(+)-Eudesmin	158289	156296	231829	143546	5.85422e+06	6.90419e+06	6.23933e+06	6.06531e+06
968	C09978	73447	uvaretin	110294	94225	132681	98483.4	5.49451e+06	4.08768e+06	4.12741e+06	4.33789e+06
969		73467	57895	4.34726e+06	4.44836e+06	4.49248e+06	3.90423e+06	1.21572e+09	1.25027e+09	1.24771e+09	1.22895e+09
970		73604	Deidaclin	5.01658e+06	4.34851e+06	4.70238e+06	4.36553e+06	4.18232e+06	4.03231e+06	4.37979e+06	4.02884e+06
971		74300	10-Hydroxydecanoic acid	5.95229e+06	5.57897e+06	5.79509e+06	5.49642e+06	7.67817e+06	8.73305e+06	8.31549e+06	7.81968e+06
972		74706	158031	131035	314805	118151	433917	180024	7.42048e+06	195901	8.38365e+06
973	C16322	75704	9-Oxononanoic acid	7.64426e+06	8.53211e+06	6.69664e+06	6.94288e+06	9.77589e+06	9.39542e+06	9.40567e+06	9.25213e+06
974	C05830	76230	8-METHOXYKYNURENIC ACID	1.25013e+06	1.29543e+06	1.0686e+06	1.3587e+06	1.49447e+07	1.48569e+07	1.03109e+07	1.3157e+07
975	C20450	76720	2,5-Furandicarboxylic acid	1.27726e+08	1.26281e+08	1.21816e+08	1.34818e+08	1.79011e+08	1.8079e+08	1.68584e+08	1.72086e+08
976		76953	MTIC	7.05371e+06	7.53517e+06	7.99793e+06	7.43377e+06	2.62734e+06	2.64612e+06	3.28396e+06	2.59232e+06
977		77770	N-Propanoylimidazole	2.63057e+07	2.64452e+07	1.79955e+07	2.84228e+07	3.21004e+07	2.42637e+07	2.56848e+07	3.10948e+07
978		79041	Acetolactate	3.34216e+06	3.25597e+06	3.06237e+06	3.09146e+06	5.06481e+07	5.02788e+07	5.18871e+07	4.29401e+07
979	C16361	79437	1,3,7-Trimethyluric acid	2.79011e+07	2.70696e+07	2.48787e+07	2.78673e+07	6.18486e+07	3.45375e+07	6.78449e+07	6.24758e+07
980		80148	Decanophenone	134111	6.02942e+06	5.95395e+06	6.1435e+06	194818	4.85945e+06	291923	439476
981	C16358	80220	1-Methylxanthine	1.9564e+07	2.13629e+07	1.23245e+07	2.06538e+07	6.02248e+07	3.79221e+07	3.86117e+07	5.58133e+07
982		80817	Leucylproline	1.17468e+08	1.12679e+08	1.12695e+08	1.072e+08	3.91343e+07	3.77721e+07	3.97714e+07	3.80961e+07
983		83969	(+-)-albendazole sulfoxide	1.20354e+06	1.24104e+06	1.16963e+06	1.20758e+06	1.37631e+07	888686	1.21605e+07	959186
984		84571	α-Lactose	5.67118e+09	5.09724e+09	6.39191e+09	5.03956e+09	5.12519e+09	5.91026e+09	4.9043e+09	5.17561e+09
985		85259	Dehydrojuvabione	49281.2	89361.1	81214.8	75663.5	8.45386e+06	9.03137e+06	8.41181e+06	8.77683e+06
986		86173	Difenoconazole	5.82439e+07	4.41741e+07	5.95564e+07	4.24414e+07	4.12304e+07	3.56071e+07	3.73614e+07	3.48561e+07
987	C13202	86472	Tocopheryl acetate	316813	269218	261027	1.24666e+06	1.56938e+06	1.35228e+06	852057	3.61404e+07
988		86786	N-Methylisopelletierine	1.81378e+08	2.09707e+08	1.82399e+08	1.87506e+08	1.40571e+08	1.37856e+08	1.43141e+08	1.3696e+08
989		86957	3-Hydroxymandelic acid	8.65285e+07	8.68531e+07	9.24288e+07	7.9575e+07	4.56565e+07	4.63341e+07	4.89092e+07	4.96649e+07
990		88000	convicine	153534	246536	426908	144641	5.14224e+06	6.78884e+06	5.21424e+06	5.3372e+06
991		89306	1-Aminocyclohexanecarboxylic acid	2.90596e+06	1.55679e+06	2.794e+06	2.14834e+06	1.86861e+08	2.01156e+08	1.86126e+08	1.82371e+08
992	C09662	91518	Diacetoxyscirpenol	806553	2.26371e+06	382369	321525	8.56285e+06	325192	9.15392e+06	8.34397e+06
993	C18487	91665	Pyroquilon	8.04596e+07	8.41907e+07	8.30561e+07	8.15252e+07	1.10952e+09	1.07443e+09	1.04823e+09	1.0881e+09
994		91679	TM5958000	1.13271e+06	1.1349e+06	1.22711e+06	1.2109e+06	1.55381e+06	6.62198e+08	482420	7.02137e+08
995		91735	Diflufenican	231778	208872	214575	230417	1.48715e+07	183935	1.40489e+07	120763
996		92180	ENADENINE	1.75617e+06	2.70768e+06	434807	479533	4.65947e+06	3.94403e+06	3.94655e+06	6.46765e+06
997		92763	Colchicoside	107486	55794.8	147560	123069	6.04242e+06	5.71764e+06	5.67715e+06	5.50578e+06
998	C00497	92824	D-(+)-Malic acid	4.97887e+07	5.00572e+07	5.20283e+07	4.55398e+07	4.54081e+08	4.64479e+08	4.75991e+08	4.26183e+08
999	C02727	92832	N6-Acetyl-L-lysine	5.3436e+07	5.92469e+07	5.89855e+07	5.61334e+07	3.57373e+07	4.43012e+07	3.60976e+07	3.32239e+07
1000	C02155	92843	Glycyl-L-leucine	1.99891e+06	2.12754e+06	2.06942e+06	1.90626e+06	4.18207e+06	4.18757e+06	4.28406e+06	4.39154e+06
1001		92918	5-Methylcytidine	4.70898e+06	5.28845e+06	4.27423e+06	4.46667e+06	2.84478e+07	2.90368e+07	2.70799e+07	2.98318e+07
1002	C00438	93072	Ureidosuccinate	122895	128834	128572	124267	1.36764e+07	533568	1.41426e+07	613871
1003		93078	α-Aspartylphenylalanine	5.26679e+06	5.68115e+06	5.90078e+06	5.49674e+06	3.74025e+06	3.91442e+06	1.08995e+06	3.67345e+06
1004	C11332	94244	Leu-Leu	4.86089e+06	4.59805e+06	4.79987e+06	4.53112e+06	9.9051e+06	1.00929e+07	1.00312e+07	1.00301e+07
1005		95200	methyl methanethiosulfinate	2.80335e+07	2.82172e+07	2.54131e+07	2.52411e+07	3.4538e+06	3.64314e+06	3.81871e+06	3.39106e+06
1006	C16396	96177	2,4-Diamino-6-nitrotoluene	1.23173e+07	1.18078e+07	1.06521e+07	1.20319e+07	5.37992e+06	4.94352e+06	5.21309e+06	5.4481e+06
1007		96410	8-Azaadenosine	1.35959e+06	1.23583e+06	1.36113e+06	1.10105e+06	6.11631e+06	5.72632e+06	6.38519e+06	6.17141e+06
1008		97226	(S)-10-Hydroxycamptothecin	6.90346e+06	7.12318e+06	6.984e+06	7.04221e+06	3.08299e+08	3.13256e+08	3.09915e+08	3.1097e+08
1009		97750	1783697	2.39844e+06	2.63856e+06	2.63043e+06	2.57662e+06	1.9435e+07	1.53828e+07	2.03612e+07	2.17174e+07
1010	C00666	99290	DL-2,6-Diaminopimelic acid	351942	314845	346039	300836	9.89614e+06	279925	1.15706e+07	9.69529e+06
1011		99824	2-Hydroxycaproic acid	7.22261e+06	7.19021e+06	8.89202e+06	7.31849e+06	7.88437e+06	7.69909e+06	8.38857e+06	8.34043e+06
1012		102807	Acetylarginine	5.37676e+07	5.78509e+07	5.75051e+07	5.10298e+07	6.28945e+07	6.45042e+07	6.27509e+07	6.42345e+07
1013		104150	11343172	2.58119e+07	2.57203e+07	2.49687e+07	2.28048e+07	1.86446e+07	1.80554e+07	1.89378e+07	1.84943e+07
1014	C01485	104770	CHLORIC ACID	4.31e+06	4.14321e+06	4.15885e+06	3.83207e+06	2.03745e+07	2.56276e+07	2.51868e+07	2.53701e+07
1015		104781	TBPS	230122	235209	240789	216010	5.3843e+06	303654	5.29204e+06	401804
1016		104904	(-)-Ecgonine methyl ester	564374	490140	927137	526047	1.03871e+07	1.02015e+07	1.19706e+07	1.14323e+07
1017	C03017	107738	Propionylcarnitine	535291	1.25218e+06	1.36365e+06	1.03006e+06	5.1411e+06	5.0788e+06	6.76876e+06	5.55151e+06
1018		107751	Racecadotril	863831	1.06855e+06	1.48675e+06	841063	5.5553e+06	9.34202e+06	4.93758e+06	1.01296e+07
1019		107848	Geniposide	3.66275e+06	3.5454e+06	150472	3.25352e+06	1.06052e+07	1.06542e+07	1.14516e+07	1.11596e+07
1020	C10676	107936	Haplopine	1.44169e+07	1.41859e+07	1.46041e+07	1.32695e+07	2.14296e+08	2.16556e+08	2.20796e+08	2.16648e+08
1021		108010	indospicine	2.00931e+06	2.01795e+06	1.79795e+06	1.67407e+06	1.56239e+07	1.5463e+07	1.61215e+07	1.49503e+07
1022	C01682	108012	Nopaline	1.96372e+07	1.9887e+07	2.07441e+07	1.83807e+07	3.02733e+07	2.63335e+08	2.77803e+07	2.77241e+08
1023		108218	AMCC	2.76088e+06	1.11902e+09	1.2374e+09	1.15493e+09	3.38971e+07	3.14465e+07	3.12016e+07	3.24866e+07
1024		111064	δ-Ribono-1,4-lactone	1.0064e+07	1.12697e+07	1.3747e+07	1.21701e+07	2.13995e+07	1.78617e+07	1.80416e+07	2.27981e+07
1025	C06346	114840	Higenamine	1.00037e+06	997703	961755	945017	3.39996e+06	916125	2.0209e+06	2.13808e+06
1026	C02800	119412	4,5-dioxovaleric acid	3.18125e+07	8.32816e+07	7.2392e+07	7.00511e+07	6.55428e+07	1.55669e+08	5.68293e+07	6.45758e+07
1027		119565	L-BSO	4.13677e+06	3.41467e+06	3.47027e+06	3.59796e+06	5.44438e+06	5.84891e+06	6.05128e+06	6.48937e+06
1028		119570	Pramipexole	409664	691425	393651	392641	2.37884e+07	483145	2.04545e+07	512786
1029		119607	Valdecoxib	2.80447e+08	1.94977e+08	3.01527e+08	2.37355e+08	2.58293e+08	2.24172e+08	2.18213e+08	2.06064e+08
1030	C02714	122356	N-Acetylputrescine	9.04556e+06	8.76359e+06	8.5658e+06	9.6613e+06	2.21322e+08	2.19194e+08	2.31521e+08	2.27899e+08
1031	C01029	123689	N8-Acetylspermidine	3.07281e+07	3.09459e+07	3.12344e+07	3.13811e+07	1.56301e+08	1.51239e+08	1.63749e+08	1.63042e+08
1032	C10654	124075	Casimiroin	5.30757e+07	4.6952e+07	4.81149e+07	4.34543e+07	4.29249e+06	4.27391e+06	4.33026e+06	4.08977e+06
1033	C06231	126041	Ectoine	7.21214e+07	6.8253e+07	7.14939e+07	6.34395e+07	1.15237e+08	1.09272e+08	1.23016e+08	1.07795e+08
1034		126941	Methotrexate	430851	661390	470935	572668	1.3571e+07	277645	1.34438e+07	282190
1035	C07124	129211	Tamsulosin	4.43874e+07	4.56888e+07	4.76287e+07	4.65406e+07	416070	6.88211e+07	1.53541e+06	6.30014e+07
1036		134092	3,4-Dihydroxyphthalic acid	2.79192e+06	3.28976e+06	570063	3.14623e+06	1.84633e+07	2.12387e+07	2.55741e+07	2.38e+07
1037		134459	2240423	9.26848e+07	8.68742e+07	8.98594e+07	7.89468e+07	9.49195e+07	9.08007e+07	9.90605e+07	9.83675e+07
1038	C00181	135191	D-(+)-Xylose	646475	69508.9	742163	669250	7.73689e+06	1.26207e+07	7.17747e+06	8.04837e+06
1039		138644	(S)-?-nonalactone	2.50075e+06	2.6411e+06	2.39211e+06	2.67863e+06	1.8973e+07	2.02236e+07	2.59588e+07	1.75831e+07
1040	C00148	145742	L-Proline	1.28512e+07	1.51251e+07	1.3646e+07	1.82952e+07	2.27296e+07	3.09305e+07	2.23363e+07	2.23927e+07
1041		146896	MPTP N-OXIDE	227639	334953	323421	284339	6.51723e+06	7.49019e+06	7.3121e+06	6.09954e+06
1042		146903	1778635	1.09654e+07	5.63532e+06	7.02813e+06	4.79792e+06	2.97323e+07	3.09627e+07	3.57061e+07	3.29165e+07
1043		148200	Zonampanel anhydrous	7.17858e+07	6.62698e+07	7.06272e+07	6.36921e+07	1.88288e+08	1.92468e+08	1.8171e+08	1.8405e+08
1044		150875	Formylpyruvate	7.52108e+06	1.38585e+07	1.65143e+07	1.61673e+07	1.21966e+06	1.01995e+06	2.02225e+06	5.18559e+06
1045	C05283	150914	gamma-Glu-gln	1.10796e+06	1.105e+06	1.06519e+06	1.04665e+06	1.95083e+07	2.3678e+07	2.63162e+07	1.77662e+07
1046	C04404	151138	4-Hydroxycyclohexylcarboxylic acid	6.13001e+06	6.08885e+06	6.38325e+06	5.58212e+06	1.58032e+06	2.02706e+06	1.4502e+06	1.4326e+06
1047		151255	1,4,5,6-tetrahydro-6-oxonicotinic acid	1.26554e+07	1.00596e+07	1.11408e+07	1.0231e+07	1.84952e+07	1.25848e+07	1.33457e+07	1.14092e+07
1048		151398	4-Vinylcatechol	7.65537e+06	9.51989e+06	1.10903e+07	7.17509e+06	1.17522e+07	1.04246e+07	1.06778e+07	1.24339e+07
1049		153270	pralnacasan	2.92546e+06	3.78578e+06	3.52542e+06	3.68795e+06	3.76032e+07	3.93249e+07	3.25936e+07	4.438e+07
1050		153970	Sapacitabine	1.47798e+06	1.20336e+06	1.75324e+06	967472	6.4571e+06	6.45414e+06	7.34767e+06	6.83383e+06
1051	C06046	159278	Salidroside	1.44282e+07	1.47289e+07	1.46075e+07	1.36076e+07	8.60179e+07	8.30529e+07	8.84314e+07	8.66493e+07
1052		159847	Lombricine	5.49488e+07	4.98003e+07	5.58308e+07	6.17434e+07	4.82383e+07	5.23873e+07	4.82381e+07	4.76464e+07
1053		160434	malate dianion	5.1444e+09	5.12336e+09	5.03503e+09	4.98903e+09	6.3092e+09	6.93768e+09	6.24894e+09	6.29046e+09
1054		160460	3-Hydroxyhexobarbital	1.78662e+06	1.72592e+06	1.58162e+06	1.83035e+06	7.6062e+06	7.7571e+06	6.98184e+06	7.32806e+06
1055		160464	delta-guanidinovaleric acid	2.54049e+07	3.03155e+07	2.66224e+07	3.09999e+07	1.9615e+08	1.98328e+08	2.24859e+08	1.94639e+08
1056		160492	Guvacoline	3.13955e+07	2.78959e+07	2.51703e+07	2.43209e+07	1.89894e+08	2.58178e+08	2.0781e+08	1.96025e+08
1057	C00449	160556	saccharopine	7.80099e+06	8.15749e+06	7.94694e+06	7.96071e+06	1.81454e+07	1.8808e+07	1.85501e+07	1.78707e+07
1058	C10784	160570	cannabidiolic acid	1.34279e+06	1.63723e+06	1.4879e+06	1.19963e+06	7.10269e+06	6.8238e+06	7.34688e+06	7.22142e+06
1059	C05823	160645	3-Mercaptolactic acid	379416	327246	368017	358579	8.20242e+06	7.89292e+06	8.37017e+06	8.04233e+06
1060	C05841	161234	D-ribosylnicotinate	1.19077e+08	1.1986e+08	1.52652e+08	1.16135e+08	1.44989e+09	1.79203e+09	1.2194e+09	1.39796e+09
1061	C05143	161355	Dhurrin	60210.2	75362.6	97557.3	57362	1.19777e+07	1.11441e+07	1.16618e+07	1.05745e+07
1062		161464	Leonurine	7.91294e+06	7.8671e+06	8.0305e+06	7.84802e+06	1.11816e+07	112000	1.10378e+07	1.11082e+07
1063	C08269	164642	Betonicine	860200	883363	196320	503893	8.4244e+07	8.36677e+07	8.50064e+07	8.06347e+07
1064		164950	robustine	508847	542679	512357	480603	3.32654e+08	3.36683e+08	3.61502e+08	3.39706e+08
1065	C10462	168115	10-GINGEROL	144349	93221.7	103235	119064	4.28192e+06	34253.8	1.25594e+07	4.2281e+06
1066		171489	5-O-methyl embelin	114899	97455	89548.4	191452	4.89959e+07	5.08394e+07	5.20712e+07	4.96822e+07
1067	C00120	171548	hexahydro-2-oxo-1h-thieno(3,4-d)imidazole-4-pentanoic acid	8.28264e+06	7.74633e+06	6.99066e+06	6.91487e+06	1.89867e+06	1.75063e+06	1.53567e+06	1.63303e+06
1068		182230	Aceglutamide	740684	409070	377280	305508	9.20033e+06	9.69398e+06	9.74869e+06	9.18598e+06
1069	C09622	185781	Botrydial	9.28551e+06	7.80212e+06	8.56165e+06	6.93496e+06	6.28148e+06	6.24296e+06	6.55911e+06	6.81492e+06
1070		186059	6-Hydroxytremetone	4.77669e+06	4.91721e+06	4.34262e+06	4.18051e+06	202407	4.47672e+07	201472	4.39117e+07
1071	C05487	192735	17,21-Dihydroxypregnenolone	205905	243620	259155	232574	730799	1.41105e+07	702119	712522
1072		192763	l-hydroxyvaline	1.9563e+08	2.03205e+08	1.92725e+08	1.9235e+08	6.0475e+07	6.70041e+07	6.55528e+07	6.27448e+07
1073		193187	D-lysopine	1.37274e+07	1.33722e+07	1.41151e+07	1.31082e+07	1.91172e+07	1.86556e+07	1.86096e+07	1.90936e+07
1074	C06056	193577	4-Hydroxy-L-threonine	4.67111e+06	5.04812e+06	4.18502e+06	5.00588e+06	3.47802e+07	3.47841e+07	3.05519e+07	1.79099e+07
1075	C00097	193653	Carbocysteine	627761	565250	606532	549119	3.39528e+07	3.31738e+07	3.49317e+07	3.42676e+07
1076	C05548	194080	6-Acetamido-2-oxohexanoic acid	1.98187e+08	2.00635e+08	1.85086e+08	1.91135e+08	5.28778e+08	5.37667e+08	5.34616e+08	5.09504e+08
1077		194156	Succinyl proline	456842	908514	423152	765061	1.00042e+07	1.1028e+08	9.5391e+06	1.08674e+08
1078		205593	α-Ethylaminopentiophenone	964835	973467	874978	823096	622281	1.34502e+07	709532	1.26448e+07
1079		208947	Fabesetron	4.63838e+06	4.97279e+06	5.84981e+06	5.28277e+06	1.85999e+06	1.73662e+06	1.0818e+06	1.64937e+06
1080		213023	Dabigatran	794366	205020	708869	74750.2	5.26274e+06	5.56088e+06	5.71509e+06	3.76019e+06
1081		213056	Eglumetad	3.72441e+06	3.91833e+06	3.21867e+06	3.84097e+06	6.37464e+06	6.5138e+06	5.88006e+06	6.51382e+06
1082	C00334	223130	gamma-Aminobutyric acid	3.76586e+07	4.05097e+07	4.34245e+07	4.26746e+07	6.39078e+07	7.37794e+07	5.46997e+07	7.18714e+07
1083		229427	S-Ethyl ethanesulfinothioate	4.99399e+07	5.1499e+07	4.96765e+07	4.73391e+07	9.26068e+06	9.61861e+06	9.72883e+06	1.02079e+07
1084	C11101	237332	5-Hydroxymethyl-2-furaldehyde	1.192e+09	1.4788e+09	1.46624e+09	1.57984e+09	1.21153e+09	1.30348e+09	1.61938e+09	1.37057e+09
1085	C01736	248425	NEBULARINE	604458	142167	493189	612954	4.14509e+06	5.19144e+06	4.75161e+06	4.41205e+06
1086		253193	Pheophorbide A	5.77753e+08	253429	6.44149e+08	6.64277e+08	944252	7.11887e+09	898027	780765
1087		333703	4-Indolecarbaldehyde	8.20182e+07	8.00283e+07	8.19663e+07	7.52711e+07	1.88895e+08	1.83048e+08	1.75531e+08	1.79261e+08
1088	C09771	348157	Aucubin	1.30039e+07	1.2302e+07	1.23524e+07	1.16564e+07	9.51652e+06	6.94181e+06	9.73067e+06	9.30018e+06
1089		392421	korupensamine A	284394	334528	177130	257615	1.60295e+07	215405	1.65059e+07	1.59645e+07
1090		394146	Crotanecine	2.65423e+07	1.75963e+07	1.66786e+07	1.62036e+07	5.84304e+07	5.97973e+07	5.23868e+07	5.84552e+07
1091		431865	MT-45	53940.3	42757.4	36085.1	49423.6	2.60176e+07	49054.9	2.56772e+07	2.67038e+07
1092	C00021	439155	S-Adenosylhomocysteine	5.63409e+06	5.60933e+06	5.78568e+06	5.49686e+06	4.73412e+07	3.31803e+07	2.54866e+07	2.45356e+07
1093	C00418	439230	Mevalonic acid	7.19426e+07	6.30745e+07	6.38585e+07	6.29969e+07	9.66498e+07	1.01142e+08	9.35756e+07	9.57182e+07
1094	C00439	439233	Formiminoglutamic Acid	296693	421848	342684	346168	6.3087e+06	7.65326e+06	7.28662e+06	6.50733e+06
1095	C00492	439242	D-Raffinose	1.35839e+08	1.64986e+08	1.5188e+08	1.5851e+08	5.40957e+08	4.93761e+08	5.20589e+08	5.0503e+08
1096	C00643	439280	5-Hydroxy-DL-tryptophan	2.63288e+07	2.61582e+07	2.69715e+07	2.51419e+07	1.38001e+07	1.35798e+07	1.3701e+07	1.37741e+07
1097		439323	streptidine	1.86337e+07	2.04905e+07	2.09954e+07	1.97659e+07	7.29308e+06	9.11553e+06	7.18909e+06	8.36956e+06
1098	C00984	439357	D-(+)-Galactose	1.57274e+07	1.21345e+07	1.27896e+07	1.06477e+07	3.8724e+07	5.42002e+07	4.72438e+07	7.81563e+07
1099	C01047	439378	L-Theanine	8.8141e+06	2.22966e+07	2.33505e+07	8.59291e+06	4.3919e+07	4.37198e+07	3.5916e+07	3.67019e+07
1100	C01119	439407	DITHIANE DIOL	3.21797e+07	3.06202e+07	3.30579e+07	3.24055e+07	2.06813e+07	2.07183e+07	2.1367e+07	2.16145e+07
1101	C01239	439454	N-acetyl-beta-D-glucosaminylamine	1.98714e+07	1.71956e+07	1.74217e+07	1.74937e+07	2.89613e+07	3.26583e+07	2.97976e+07	3.52482e+07
1102		439459	(R)-homocitric acid	7.68028e+06	8.74876e+06	1.04998e+07	9.40199e+06	2.33302e+07	2.37585e+07	2.07445e+07	2.09486e+07
1103	C01419	439498	Cysteinylglycine	520428	442612	455954	453018	1.34362e+07	1.46505e+07	1.47581e+07	1.56053e+07
1104	C01618	439534	testolic acid	368630	90384.9	488347	396750	79124.4	3.74461e+06	91404.5	94682.1
1105		439539	Z-Arg-Arg	1.04251e+06	1.13339e+06	1.22677e+06	1.33967e+06	295964	3.19919e+07	760184	383582
1106	C01984	439616	Mandelic acid	830209	960347	630301	866364	3.51974e+06	3.28858e+06	3.52504e+06	4.26399e+06
1107		439649	2-ureidoglycine	1.63913e+06	1.51154e+06	1.86136e+06	1.82146e+06	2.87083e+06	1.6522e+06	2.21335e+06	875567
1108		439661	Acetylagmatine	3.03399e+07	3.22756e+07	3.05239e+07	3.14178e+07	2.30363e+08	2.08354e+08	2.29295e+08	2.20588e+08
1109	C02267	439693	Pentostatin	3.26769e+07	2.93198e+07	2.88451e+07	2.77534e+07	6.7125e+07	6.17793e+07	6.1769e+07	5.72111e+07
1110		439760	Propanoylagmatine	3.66418e+06	3.46751e+06	3.99018e+06	4.45011e+06	2.93571e+07	2.69147e+07	2.79684e+07	2.741e+07
1111	C02916	439845	Tetrahydropapaveroline	4.23176e+06	4.45988e+06	4.15032e+06	3.98878e+06	5.84933e+06	3.23684e+07	3.33421e+07	3.15234e+07
1112	C03089	439904	5-methylthioribose	1.37645e+06	1.41472e+06	1.50969e+06	1.35593e+06	1.44929e+08	1.30339e+08	1.32557e+08	1.14224e+08
1113	C03139	439918	Guanidinosuccinic acid	1.21256e+06	1.60377e+06	1.5789e+06	1.16673e+06	9.00264e+06	7.5958e+06	8.42549e+06	8.99391e+06
1114	C03623	440065	N-methyl-2-oxoglutaramic acid	1.14946e+07	7.20918e+06	7.85635e+06	1.03896e+07	9.78336e+06	1.16942e+07	1.00742e+07	1.18897e+07
1115		440115	N-Acetyl-D-mannosaminolactone	247983	72363.3	85534.8	132722	1.52444e+07	1.47355e+07	1.44272e+07	1.52444e+07
1116	C03793	440120	N6,N6,N6-Trimethyl-L-lysine	6.33834e+06	6.67129e+06	4.95784e+06	6.75235e+06	1.03387e+08	1.08005e+08	1.16047e+08	1.23607e+08
1117		440152	1D-1-O-(indol-3-yl)acetyl-myo-inositol	90711.5	93081.6	98004.8	91480.6	6.63815e+06	6.54975e+06	6.28317e+06	6.3186e+06
1118	C03901	440159	3-Thiomorpholinecarboxylic acid	1.70069e+07	1.80615e+07	1.52021e+07	1.91024e+07	2.71875e+06	2.65915e+06	1.30567e+06	1.8755e+06
1119		440192	Benzyl 2-methyl-3-oxobutanoate	6.03811e+06	7.18407e+06	6.65244e+06	2.7448e+06	924696	7.12971e+07	935123	1.01685e+06
1120	C04197	440255	1-O-(indol-3-ylacetyl)-beta-D-glucose	1.63979e+06	1.5735e+06	1.50604e+06	1.62615e+06	1.1849e+07	1.29156e+07	1.18135e+07	1.26945e+07
1121	C05340	440637	beta-Alanyl-L-arginine	442806	1.96403e+06	338807	439230	1.04643e+08	1.48501e+06	1.22436e+08	779872
1122	C05583	440729	3-Methoxy-4-hydroxyphenylglycolaldehyde	2.18401e+07	377141	7.10819e+06	2.19413e+07	277617	1.89471e+07	281943	1.93127e+07
1123		440732	3298883	5.00931e+07	5.6296e+07	5.1239e+07	4.33205e+07	1.39426e+09	1.4531e+09	1.44944e+09	1.40986e+09
1124	C05932	440848	N2-Succinyl-L-glutamic acid 5-semialdehyde	1.04967e+07	9.79176e+06	9.67668e+06	9.02782e+06	1.79971e+07	1.02507e+07	6.80652e+06	1.20344e+07
1125	C06102	440918	6-Oxohexanoic acid	1.86995e+07	1.54254e+07	1.36024e+07	1.44154e+07	1.5651e+07	1.64062e+07	1.41764e+07	1.61078e+07
1126	C06186	440936	Arbutin	5.36495e+06	5.4023e+06	5.36264e+06	4.8692e+06	2.52064e+07	2.21784e+07	2.45689e+07	2.34237e+07
1127		441027	Myxochlin C	2.2188e+06	2.4945e+06	2.20844e+06	1.83487e+06	167261	5.98691e+07	173879	6.03915e+07
1128		441071	(-)-Strychnine	9.07905e+06	7.37611e+06	6.66413e+06	5.20491e+06	6.91005e+07	7.17835e+07	7.28166e+07	7.63457e+07
1129		441072	(S)-(+)-Coniine	1.04906e+07	1.00747e+07	1.01215e+07	4.23194e+06	1.54513e+06	1.19226e+06	816765	991320
1130	C07841	441341	Levetiracetam	120988	164967	119546	114872	1.24634e+07	361932	1.31903e+07	351129
1131		441417	Cymarose	1.48065e+08	1.90529e+08	1.27873e+08	3.71406e+07	3.06597e+07	1.93886e+07	2.07594e+07	2.51137e+07
1132		441473	Zierin	61907	72225.1	51092.8	72777.4	1.25288e+07	1.21766e+07	1.25494e+07	1.27575e+07
1133	C08348	441476	2,3,4,5-Tetrahydroxypentanal	267220	324748	266088	363794	9.4246e+06	9.51274e+06	1.00472e+07	1.01067e+07
1134		441597	Pancratistatin	508327	417929	544831	444677	1.12813e+07	1.06122e+07	1.1776e+07	1.13693e+07
1135		442113	Physovenine	2.37172e+07	2.26198e+07	7.38453e+06	2.30222e+07	1.28059e+08	1.18717e+08	1.17193e+08	1.13981e+08
1136	C09505	442277	Broussin	2.2461e+07	2.134e+07	2.13553e+07	2.10152e+07	1.50311e+07	1.45503e+07	1.4803e+07	1.51009e+07
1137		442290	1-Peroxyferolide	133516	162293	123314	111006	1.03186e+07	1.10701e+07	1.13838e+07	1.05642e+07
1138		442315	N-Methylanhalonine	8.35027e+06	8.20578e+06	8.40828e+06	8.0508e+06	170837	1.57028e+07	338065	5.14956e+06
1139		442420	Boschnialactone	7.22334e+06	7.00415e+06	7.1623e+06	6.53539e+06	718854	2.25717e+07	758282	2.09701e+07
1140		442551	jasminine	7.7926e+07	7.84276e+07	7.61131e+07	7.90739e+07	2.79927e+07	2.23079e+07	2.79637e+07	2.52089e+07
1141		442628	(+)-Australine	5.46038e+06	7.63181e+06	7.0055e+06	5.84858e+06	1.17397e+07	5.71075e+06	5.24482e+06	3.91371e+06
1142		442793	(+)-[6]-Gingerol	5.80909e+06	4.90076e+06	4.39717e+06	5.87303e+06	7.94106e+06	9.1351e+06	7.67371e+06	7.61691e+06
1143		442856	Exserohilone	62312.7	59875.2	72087	60344.3	5.37299e+06	76772.2	5.76469e+06	5.13969e+06
1144		442866	mycosporine	213197	148838	190401	179764	8.20482e+06	8.49238e+06	8.59487e+06	8.49623e+06
1145		442935	Vasicinone	2.42084e+06	2.42837e+06	2.11308e+06	2.18745e+06	2.29427e+06	8.0413e+07	3.75212e+06	7.78805e+07
1146	C10858	443003	Ecgonine	5.35868e+07	5.53612e+07	5.55989e+07	5.12399e+07	2.98669e+07	3.18157e+07	3.1478e+07	2.96327e+07
1147		443019	(+)-Sesamolinol	1.32771e+07	1.2901e+07	1.26348e+07	1.11394e+07	1.6488e+07	1.62091e+07	1.6117e+07	1.65576e+07
1148		443024	Acanthoside B	5.35801e+06	5.0966e+06	5.29811e+06	4.75092e+06	5.16115e+06	5.35322e+06	5.15425e+06	5.5181e+06
1149		443065	THTA	4.95416e+08	5.14177e+08	4.93419e+08	5.11799e+08	2.07202e+08	1.06682e+08	2.18339e+08	7.12104e+07
1150		443066	THTC	2.96001e+08	3.42161e+08	3.19422e+08	3.09614e+08	5.12292e+08	5.52404e+08	7.16962e+08	5.36163e+08
1151		443067	Carbetamide	917842	863076	758657	837567	3.90746e+06	3.72904e+06	3.96583e+06	3.46794e+06
1152		443118	ALLN	1.64852e+06	1.74342e+06	1.7978e+06	1.86659e+06	852873	1.06294e+06	163127	1.02452e+06
1153		443327	Lamiide	166429	155438	241021	110598	5.81598e+06	5.67731e+06	5.30287e+06	6.06275e+06
1154	C11662	443343	7-Epiloganin tetraacetate	1.00852e+07	9.65479e+06	1.02494e+07	8.88352e+06	2.51076e+07	2.00905e+07	2.34905e+07	2.49086e+07
1155		443423	Cromakalim	477651	691811	607745	802895	232199	1.44398e+07	218935	1.51137e+07
1156		443584	phospho(1-aminoethyl)(2-carboxypropyl)phosphinic acid	1.1216e+07	1.25487e+07	1.17175e+07	1.2058e+07	8.93365e+06	9.85605e+06	8.47092e+06	9.56863e+06
1157		443732	3-Buten-1-amine	7.06887e+08	7.57528e+08	7.53536e+08	7.57074e+08	7.40125e+08	6.93767e+08	7.87097e+08	8.13691e+08
1158		443742	(+)-2,7-Dideoxypancratistatin	102969	99128.7	79217.4	74528.7	9.35609e+06	9.50619e+06	9.73249e+06	9.25822e+06
1159		444020	Voglibose	2.51587e+07	2.56804e+07	2.40017e+07	2.4272e+07	2.54792e+07	2.3105e+07	2.752e+07	2.03477e+07
1160		444109	Prolylleucine	6.85807e+07	6.45189e+07	7.61669e+07	6.2101e+07	6.30847e+08	6.00352e+08	7.89215e+08	6.77378e+08
1161	C01384	444266	Maleic acid	4.27847e+07	3.96604e+07	4.28652e+07	3.76781e+07	2.96624e+08	3.04419e+08	2.95696e+08	3.09243e+08
1162	C00423	444539	trans-Cinnamic acid	1.9049e+07	1.98192e+07	1.93601e+07	1.93659e+07	5.2244e+06	3.63354e+06	5.00414e+06	3.97797e+06
1163	C00122	444972	Fumaric acid	8.39277e+08	7.61002e+08	7.849e+08	7.56214e+08	2.79416e+08	2.61173e+08	2.40771e+08	2.63037e+08
1164	C01909	445027	Desthiobiotin	3.12768e+07	2.82811e+07	2.75604e+07	3.02336e+07	9.76346e+07	9.06401e+07	9.49762e+07	8.8271e+07
1165	C06313	445040	Biopterin	6.18528e+06	6.40625e+06	9.23546e+06	5.64559e+06	1.77934e+07	1.69687e+07	1.76385e+07	1.70623e+07
1166	C16837	445262	4-Amino-1-piperidinecarboxylic acid	116385	121005	276971	119218	8.27188e+06	849503	8.57238e+06	854083
1167	C01494	445858	Ferulic acid	4.1194e+06	4.5322e+06	4.19724e+06	3.50939e+06	1.80197e+07	1.73297e+07	1.71097e+07	1.714e+07
1168	C15658	445937	6-(alpha-D-glucosaminyl)-1D-myo-inositol	3.75878e+08	3.72223e+08	3.57536e+08	3.68233e+08	3.14525e+08	3.01473e+08	3.10311e+08	3.313e+08
1169		446710	AAH	124840	126938	131286	131425	5.55903e+06	234247	6.75876e+06	222411
1170	C01092	448124	8-Amino-7-oxononanoic acid	1.8529e+07	1.74799e+07	1.72935e+07	1.58051e+07	2.01765e+07	1.96901e+07	2.12512e+07	1.93986e+07
1171	C00371	449093	trans-Zeatin	4.43142e+07	3.87411e+07	4.75858e+07	4.51272e+07	5.0447e+07	5.22694e+07	4.68087e+07	4.49598e+07
1172		454194	Troxacitabine	1.46842e+07	1.39284e+07	1.33067e+07	1.55281e+07	4.4162e+07	4.09923e+07	3.97783e+07	4.19876e+07
1173	C05132	459122	Imidazolelactate	3.66537e+07	3.36714e+07	2.8709e+07	3.40646e+07	2.37427e+07	2.71678e+07	2.38133e+07	1.96096e+07
1174		493570	Riboflavin	2.21104e+07	2.14895e+07	2.15024e+07	2.01002e+07	3.82672e+07	3.88457e+07	3.90055e+07	3.82384e+07
1175		519663	α-Phthalimidopropiophenone	257172	344721	178035	197801	7.41983e+06	7.84105e+06	7.7585e+06	9.04151e+06
1176	C12440	582830	trachelanthamidine	1.43511e+07	4.09195e+07	1.60111e+07	1.68896e+07	3.02634e+07	3.13264e+07	4.4988e+07	5.07362e+07
1177		583439	Cyclic ADP-ribose	4.51252e+07	4.56716e+07	4.34179e+07	3.94667e+07	2.01582e+07	1.50143e+07	1.95432e+07	1.86044e+07
1178		614224	phenazine-2-carboxylic acid	1.28316e+07	1.29612e+07	1.24514e+07	1.23338e+07	6.98635e+06	6.50549e+06	6.43597e+06	6.67326e+06
1179	C17821	636750	Asarone	417872	508988	500090	633899	5.48714e+06	5.4239e+06	4.73605e+06	4.20702e+06
1180		636970	camalexin	1.16415e+06	925815	949547	977108	2.54439e+08	1.32689e+09	2.61572e+08	2.43758e+08
1181	C01771	637090	Crotonic acid	1.60732e+08	1.32151e+08	1.00187e+08	1.17715e+08	1.25954e+08	1.07026e+08	1.26587e+08	8.67506e+07
1182	C00903	637511	Cinnamaldehyde	616261	772096	777237	782117	3.00117e+07	3.02116e+07	2.95208e+07	2.79387e+07
1183		637542	(E)-p-coumaric acid	2.17714e+09	2.096e+09	2.27991e+09	2.00151e+09	4.99604e+09	5.07733e+09	5.14244e+09	5.13016e+09
1184	C00482	637775	Sinapinic acid	2.17067e+09	2.08947e+09	2.27384e+09	1.99555e+09	4.98449e+09	5.06603e+09	5.13091e+09	5.11612e+09
1185	C10490	637796	Safrole	504238	444452	567943	434857	1.70273e+07	1.39017e+07	1.84087e+07	1.83226e+07
1186		638014	2595	1.12543e+06	1.11256e+06	1.18899e+06	1.0428e+06	592623	3.20633e+07	576763	3.28615e+07
1187		638015	All trans retinal	692455	89411	760388	912220	80052.6	4.88019e+06	173095	162520
1188	C02226	643798	Citraconic acid	3.12559e+08	2.62148e+08	2.55478e+08	2.34224e+08	2.95845e+08	4.43425e+08	4.34047e+08	3.51497e+08
1189	C08335	656493	Lucumin	224776	226691	211736	200552	1.93142e+07	1.95806e+07	1.93647e+07	1.90541e+07
1190		656500	N-benzoyl-D-arginine	1.99698e+08	1.99285e+08	1.97065e+08	1.85459e+08	1.70863e+08	1.63739e+08	1.67358e+08	1.71827e+08
1191		688020	2E-Crotamiton	677918	472311	493434	161284	1.36749e+07	173344	1.31529e+07	1.15321e+07
1192	C01481	689043	Caffeic acid	2.32399e+06	2.15809e+06	2.31986e+06	1.86707e+06	1.97157e+07	1.92621e+07	2.06685e+07	1.94987e+07
1193		699414	4-Methoxycinnamic acid	6.74907e+06	6.04226e+06	6.99634e+06	6.81161e+06	1.84092e+08	1.91368e+08	1.91941e+08	1.9792e+08
1194		736186	(E)-Isoferulic acid	1.7336e+06	3.67974e+06	1.22922e+06	2.83512e+06	406557	3.32442e+07	423259	3.30231e+07
1195	C00785	736715	Urocanic acid	3.76649e+07	3.70972e+07	3.4852e+07	3.86035e+07	2.19839e+08	2.44279e+08	2.26063e+08	2.16277e+08
1196	C13772	854018	Clofilium	3.14137e+06	2.96362e+06	2.36269e+06	2.98497e+06	966250	1.16704e+06	373990	955608
1197	C07449	1548992	metiamide	5.52788e+06	5.72058e+06	6.34805e+06	5.64136e+06	233538	1.46089e+06	1.14017e+06	1.60422e+06
1198	C08490	1549018	Jasmone	399000	434289	494957	394298	267107	6.44839e+06	240795	244334
1199	C00590	1549095	Coniferol	7.67021e+06	8.10825e+06	8.18801e+06	9.19014e+06	1.60248e+07	1.40874e+07	1.00922e+07	1.20878e+07
1200		1550874	Idrocilamide	406455	706396	421297	429841	1.73743e+07	1.66228e+07	1.65632e+07	1.65867e+07
1201		1751484	ureidoacrylic acid	2.78075e+07	2.62806e+07	3.03712e+07	3.28565e+07	4.26527e+07	2.13507e+07	4.3413e+07	4.0795e+07
1202	C07108	2733526	Tamoxifen	71508.2	676982	59850.1	419389	2.6899e+06	45297	3.03548e+06	2.5955e+06
1203		3000469	Artemotil	2.51104e+06	2.48488e+06	2.31735e+06	2.12282e+06	5.27559e+06	5.46246e+06	6.12132e+06	5.78091e+06
1204	C07521	3000715	PENTOTHAL	1.41563e+06	2.69403e+06	986205	1.131e+06	5.15677e+06	2.64219e+06	6.54312e+06	445105
1205		3032361	albutoin	5.64119e+06	5.6173e+06	5.13696e+06	5.3561e+06	227525	5.08404e+06	295682	5.7066e+06
1206		3032818	2978	2.38459e+06	2.30442e+06	2.50664e+06	2.54034e+06	3.82424e+06	3.30293e+06	4.08423e+06	3.38072e+06
1207	C16741	3032849	5-Hydroxylysine	1.15315e+07	1.21898e+07	1.20976e+07	1.27386e+07	8.60703e+07	240741	9.03245e+07	8.32855e+07
1208		3034683	(S)-(-)-Goitrin	3.34594e+07	3.65853e+07	3.73664e+07	3.72014e+07	1.24783e+06	1.20366e+06	1.3227e+06	1.33408e+06
1209		3047822	pentabamate	81483.6	82285.7	88031.5	84164.7	1.04157e+07	177401	9.19231e+06	2.7444e+06
1210		3080590	Oxindole-3-acetic acid	5.04524e+06	4.62576e+06	4.79016e+06	4.74582e+06	2.66935e+07	2.79316e+07	3.05065e+07	2.26431e+07
1211		3084592	3178	6.64641e+06	6.75401e+06	6.6593e+06	6.49748e+06	7.18556e+08	6.39022e+08	6.81631e+08	6.59775e+08
1212		3090044	MFCD00025383	397917	288027	514538	582122	3.31127e+07	275418	2.65671e+07	298488
1213		3379405	tiamiprine	163283	1.41453e+06	416429	169555	6.27718e+06	5.48231e+06	7.28183e+06	6.40015e+06
1214	C02235	3505109	4-nitrocatechol	2.06044e+07	2.12316e+07	2.0592e+07	2.44027e+07	6.46166e+07	7.00467e+07	6.3045e+07	6.50064e+07
1215		3527278	α-ketoisocaproate	3.88464e+07	3.67724e+07	3.72916e+07	3.72512e+07	376405	1.76651e+07	380708	7.87197e+06
1216		3648225	Avenein	1.93658e+07	1.79771e+07	1.86508e+07	1.66199e+07	2.70466e+07	2.31345e+07	2.97406e+07	2.67309e+07
1217		3817602	4-Cyanoindole	151461	82248.2	154588	85703.8	1.23686e+07	1.27034e+07	1.21633e+07	1.28835e+07
1218	C08284	4473082	4-hydroxy-L-arginine	226673	249988	163448	134955	2.31372e+06	2.25499e+06	1.65999e+06	2.80535e+06
1219	C08271	4479242	L-coprine	1.24416e+07	6.9907e+06	1.23315e+07	1.2843e+07	2.12453e+07	2.2566e+07	2.02937e+07	2.76873e+07
1220		4483732	Cascaroside A	69138	159711	179741	141430	1.43284e+07	1.59263e+07	1.68689e+07	1.56003e+07
1221		4486613	Theogallin	1.22555e+06	1.42947e+06	1.08511e+06	1.29273e+06	8.21355e+06	7.70503e+06	8.64812e+06	7.74585e+06
1222		4486820	Calystegin A3	1.3088e+07	2.63714e+07	2.63979e+07	2.5212e+07	7.95975e+07	4.57605e+07	1.02493e+08	4.02451e+07
1223		4564493	4-Hydroxy-5-methylfuran-3(2H)-one	2.84886e+06	3.35163e+06	2.74383e+06	3.88347e+06	5.24197e+06	8.58162e+06	9.72687e+06	1.15131e+07
1224	C15485	4641377	2'-deoxymugineic acid	1.19876e+08	1.27974e+08	1.32813e+08	1.24851e+08	3.05841e+07	3.36654e+07	3.65381e+07	3.28497e+07
1225		4656408	Indoleacetylaspartate	5.58001e+06	5.48532e+06	5.77737e+06	5.36599e+06	1.60853e+08	1.66384e+08	1.55391e+08	1.67957e+08
1226	C17002	5018391	Sedanolide	3.35891e+06	3.17728e+06	3.12307e+06	3.06711e+06	252743	4.78425e+06	257923	279178
1227		5154674	GAMMA-L-GLU-D-ALA	5.22611e+06	2.62092e+06	3.45635e+06	4.71457e+06	7.13597e+06	7.63008e+06	7.93031e+06	7.05916e+06
1228		5271565	Dimethyl fumarate	758731	890623	803935	696296	7.85524e+06	8.26805e+06	8.58619e+06	9.60951e+06
1229		5273568	Fraxin	4.08363e+07	4.24579e+07	4.52069e+07	3.93048e+07	2.78928e+07	2.09271e+07	2.13395e+07	2.19916e+07
1230	C09265	5273569	Fraxetin	6.53881e+08	5.14931e+08	9.18431e+08	7.10133e+08	3.83048e+08	3.30876e+08	3.86648e+08	3.50511e+08
1231		5280344	ubiquinol 10	3.28909e+06	3.62167e+06	2.94965e+06	3.0768e+06	494574	225521	582685	420310
1232		5280444	L-lupinic acid	4.79923e+06	4.3324e+06	4.11489e+06	4.39718e+06	1.12714e+07	1.15872e+07	1.12451e+07	1.17097e+07
1233	C01595	5280450	Linoleic acid	297467	302124	249196	190106	1.73433e+07	1.54687e+07	1.71961e+07	1.52539e+07
1234	C01673	5280453	Calcitriol	3.33642e+08	3.05548e+08	2.7429e+08	172387	1.64241e+06	1.63752e+06	1.50486e+06	192576
1235	C01752	5280460	Scopoletin	91561.3	295343	261664	251700	2.74544e+07	2.79737e+07	2.84171e+07	2.71513e+07
1236		5280462	vomifoliol	1.22798e+07	5.29464e+06	3.12198e+07	1.35037e+07	495599	2.15733e+08	483411	1.93685e+08
1237	C02325	5280507	Sinapyl alcohol	4.32487e+06	5.07975e+06	4.70587e+06	4.06616e+06	726614	3.02111e+07	710258	2.88861e+07
1238	C02564	5280527	N-feruloylglycine	1.21186e+07	1.24961e+07	1.20566e+07	1.16727e+07	1.65034e+08	1.59582e+08	1.64632e+08	1.68372e+08
1239	C02666	5280536	coniferyl aldehyde	8.19733e+06	9.28056e+06	9.17663e+06	9.48131e+06	555959	470287	586619	438002
1240		5280539	sinapoyltartronic acid	6.41004e+06	6.6089e+06	6.33943e+06	5.71558e+06	8.55853e+07	8.5171e+07	9.13417e+07	8.7095e+07
1241		5280567	hymecromone	1.62597e+06	484443	1.33594e+06	1.70744e+06	224733	1.35798e+07	242764	260492
1242	C04223	5280662	Dehydrovomifoliol	5.55721e+06	5.4913e+06	5.46193e+06	5.0123e+06	4.42031e+06	4.28355e+06	4.52627e+06	4.08028e+06
1243	C04275	5280665	1,2-di-O-sinapoyl-beta-D-glucose	399792	235021	378521	368582	2.46852e+07	2.45332e+07	2.50326e+07	2.49763e+07
1244		5280802	MFCD00075980	2.69128e+06	2.49481e+06	2.50264e+06	1.76376e+06	1.39229e+08	1.37498e+08	1.34968e+08	1.36485e+08
1245	C05625	5280805	Rutin	3.37171e+06	3.34698e+06	3.2073e+06	3.16227e+06	202388	7.22183e+06	197491	7.76684e+06
1246		5280847	MFCD24849370	9.46651e+07	9.61304e+07	9.44391e+07	9.05405e+07	2.67083e+07	2.52022e+07	2.66438e+07	2.52354e+07
1247	C06427	5280934	Linolenic Acid	621895	723411	670208	554874	2.0808e+07	1.92574e+07	1.77699e+07	1.99144e+07
1248	C06662	5280980	clavulanic acid	4.96333e+06	3.67381e+06	3.80648e+06	3.05318e+06	1.71042e+07	1.57612e+07	1.51685e+07	1.77097e+07
1249	C06734	5280992	14'-apo-beta-carotenal	1.369e+06	1.81854e+06	1.74398e+06	1.64782e+06	66529.6	1.20603e+07	92688.2	124103
1250	C07091	5281015	cis-acetylacrylic acid	1.12089e+09	1.15933e+09	1.23347e+09	1.20521e+09	1.18337e+09	1.28749e+09	1.11869e+09	1.14284e+09
1251	C07467	5281037	Eprosartan	6.73122e+06	6.256e+06	5.07772e+06	5.2542e+06	482379	2.07425e+07	464850	2.50554e+07
1252		5281130	Aethusin	2.33742e+06	2.48513e+06	2.45447e+06	2.18729e+06	369718	6.89481e+06	367687	6.80523e+06
1253	C08491	5281166	Jasmonic acid	1.1339e+07	1.10825e+07	1.08576e+07	9.81195e+06	2.67203e+07	2.56532e+07	2.65297e+07	2.64375e+07
1254		5281344	Lathodoratin	832220	712332	725470	717847	1.14418e+07	1.21319e+07	1.23464e+07	1.24087e+07
1255	C09275	5281419	Mammea A/AA	3.84373e+06	1.90638e+08	3.45167e+06	3.227e+06	1.78224e+07	1.80751e+07	1.68682e+07	1.7243e+07
1256	C09694	5281523	Juvenile hormone III	223991	222837	219734	233570	5.97563e+06	5.81878e+06	5.953e+06	5.85965e+06
1257		5281559	senkyunolide B	6.69347e+06	69630.7	67323	66520.9	130822	1.58321e+06	127557	134753
1258		5281569	Gentianaine	7.58287e+07	7.69863e+07	9.42256e+07	9.17397e+07	6.92224e+08	6.92577e+08	7.53034e+08	5.79178e+08
1259		5281688	Nigrifactin	170542	171031	172635	172877	2.36847e+08	1.17757e+06	2.47082e+08	482784
1260		5281745	Rosmarinine	1.67111e+07	1.50692e+07	1.50278e+07	1.32279e+07	1.06856e+07	1.04567e+07	1.13901e+07	1.13263e+07
1261		5281759	Caffeic acid 3-glucoside	1.5294e+06	1.0515e+06	1.15353e+06	840856	1.29617e+07	1.22646e+07	1.33032e+07	1.48463e+07
1262		5281783	2210033	3.40539e+07	3.64731e+07	3.62658e+07	3.57607e+07	706054	1.79107e+08	699081	696396
1263	C10602	5281826	Lilaline	1.66368e+08	1.677e+08	1.61134e+08	1.46229e+08	5.52264e+08	5.18944e+08	3.53831e+08	3.55803e+08
1264	C11512	5281929	Methyl Jasmonate	105932	119723	121026	55354.9	7.40881e+06	7.0927e+06	7.44004e+06	6.5358e+06
1265		5282033	2BSX67J222	8.69304e+06	5.91787e+06	7.74276e+06	1.20741e+07	2.04072e+07	1.88879e+07	1.50479e+07	1.68807e+07
1266		5282381	Misoprostol	33102.3	77693.9	82803.4	71150.1	9.49491e+06	9.60019e+06	9.46607e+06	8.89879e+06
1267	C19621	5282938	Phloionolic acid	1.31394e+07	1.28624e+07	1.25597e+07	1.1529e+07	1.49897e+07	1.41597e+07	1.44825e+07	1.40652e+07
1268	C16308	5283028	Traumatic Acid	627914	672797	515704	684772	5.35397e+06	5.32856e+06	5.74957e+06	5.4294e+06
1269		5283064	Arbaprostil	51609.6	53988.7	43197.9	38995.6	3.40858e+06	43322.1	3.95711e+06	3.77417e+06
1270	C19670	5283387	Oleamide	4.70356e+06	142845	2.75625e+06	2.9365e+06	307634	5.38171e+06	325105	318061
1271	C15568	5283996	7a,12a-Dihydroxy-3-oxo-4-cholenoic acid	92901.9	97999.5	60878.1	68669.8	2.38881e+06	2.49695e+06	2.05271e+06	2.05426e+06
1272	C16258	5284054	Petromyzonol	133444	143550	81605.7	59468.4	4.20805e+06	306587	3.13333e+06	2.52204e+06
1273	C07502	5284627	Topiramate	1.67176e+06	1.67745e+06	61588.8	1.52295e+06	8.95136e+07	8.25486e+07	8.9373e+07	8.85845e+07
1274		5288725	N-Methyl-Î²-alanine	3.53065e+08	3.08499e+08	2.68957e+08	2.8921e+08	3.70559e+08	3.77775e+08	3.96761e+08	3.76765e+08
1275		5311501	(+/-) Win 55,212	7.96478e+06	7.59704e+06	7.59735e+06	7.25767e+06	4.90465e+06	4.74545e+06	5.32419e+06	5.00037e+06
1276		5315669	Capillanol	3.51404e+06	3.04505e+06	3.29705e+06	2.87812e+06	1.35976e+06	6.57794e+06	1.31394e+06	7.33303e+06
1277		5315773	5,7-dihydroxy-2-(3-hydroxy-4-methoxyphenyl)-3,6-dimethoxy-4H-chromen-4-one	1.18087e+07	1.25545e+07	1.21931e+07	1.27587e+07	6.236e+07	6.37793e+07	6.30567e+07	6.27325e+07
1278	C02394	5315892	Cinnamyl alcohol	742031	751602	686880	746746	342163	9.28309e+06	403756	8.44274e+06
1279		5317653	Aloenin	179377	1.01988e+07	171204	157656	7.81914e+06	237860	7.75856e+06	233324
1280		5318565	Isofraxidin	1.55789e+06	1.72168e+06	1.52324e+06	1.54525e+06	4.34378e+06	4.74118e+06	5.07346e+06	4.51983e+06
1281	C17765	5319013	Licoricone	334776	247265	266601	261875	1.50844e+07	268386	1.55309e+07	1.49152e+07
1282		5362129	Tritace	2.1163e+06	1.50355e+06	1.45622e+06	1.4269e+06	370992	5.72205e+07	374306	381076
1283	C20696	5363697	13-apo-beta-carotenone	1.44089e+06	66718.7	1.41313e+06	1.62453e+06	113846	4.94099e+07	131128	184038
1284		5365371	Erucamide	9.22009e+06	179463	1.59863e+07	9.96475e+06	343302	3.01883e+06	220719	210374
1285	C10438	5372954	Cinnamic acid	2.1332e+06	1.90329e+06	1.90618e+06	1.56082e+06	69691.8	3.40649e+06	69586.4	124514
1286		5459319	Pristinamycin IIA	1.83989e+07	1.71682e+07	1.84576e+07	1.56815e+07	1.73105e+06	1.20772e+06	1.69261e+06	1.83715e+06
1287		5459971	(R)-3-[(R)-3-hydroxybutanoyloxy]butanoic acid	7.24809e+07	7.26334e+07	7.17544e+07	6.55698e+07	1.47338e+07	1.35253e+07	1.45184e+07	1.50323e+07
1288		5460407	L-Threonic acid	1.31447e+07	1.60291e+07	1.75662e+07	4.64454e+06	4.36533e+07	4.19404e+07	3.77393e+07	3.88385e+07
1289		5464105	nitecapone	696297	204527	676695	196775	4.00492e+07	3.99769e+07	3.52425e+07	3.9171e+07
1290		5464343	Imidapril	5.60671e+07	5.60741e+07	5.55626e+07	5.13943e+07	1.10293e+08	1.81484e+06	1.10892e+08	1.15556e+08
1291	C16643	5484731	Morphine-3-glucuronide	22118.5	26192.2	23376.3	25963.8	38706	4.55932e+06	40321.2	35721.2
1292	C16981	5486199	Kaempferitrin	7.64288e+08	7.93003e+08	7.53502e+08	7.86453e+08	7.97005e+08	7.93465e+08	7.92203e+08	7.90862e+08
1293		5486971	Pregabalin	7.77382e+06	7.83736e+06	6.48116e+06	5.71567e+06	2.09998e+07	1.94095e+07	2.17792e+07	1.87179e+07
1294		5493444	Aliskiren	9.26615e+06	7.25335e+06	8.67469e+06	7.63937e+06	6.72376e+06	6.55979e+06	1.59614e+06	7.10451e+06
1295	C04785	5497123	13(S)-HpOTrE	163562	134912	148186	138163	5.27459e+07	5.02052e+07	5.4485e+07	5.84753e+07
1296		6101643	Azocyclotin	282656	215171	167058	136882	613031	7.25971e+06	583826	4.97956e+06
1297		6154037	Cintriamide	280726	631559	412469	227891	1.91356e+06	2.38367e+06	1.45955e+06	3.72022e+06
1298		6325229	Glucobrassicin	1.81042e+09	1.60168e+09	1.22251e+09	1.72076e+09	3.46917e+07	2.40217e+07	2.72078e+07	2.92426e+07
1299		6325831	Portulacaxanthin I	4.00651e+07	3.66313e+07	3.79456e+07	3.54491e+07	2.2526e+07	2.04443e+07	2.11099e+07	2.23698e+07
1300	C17949	6337958	N-Acetyldemethylphosphinothricin	2.52221e+07	2.79552e+07	2.69332e+07	2.62294e+07	5.34913e+07	5.58304e+07	6.13729e+07	5.76876e+07
1301	C00793	6419721	D-Cysteine	145168	224192	158225	147008	1.66506e+07	1.66291e+07	1.7846e+07	1.73787e+07
1302		6433205	Methylazoxymethanol	168264	165751	466665	380986	3.68483e+07	589669	3.67107e+07	559423
1303		6437352	3653579	4.8094e+07	4.62675e+07	4.38431e+07	4.30289e+07	1.30078e+08	615603	1.32164e+08	1.25532e+08
1304	C04717	6437847	13-HPODE	225315	192215	157051	139169	1.86146e+07	1.73465e+07	1.86251e+07	1.8744e+07
1305	C12111	6438330	Manumycin	284625	243100	575267	271948	1.42021e+07	9.01374e+06	1.40298e+07	1.74428e+07
1306		6438895	Elacytarabine	35260.8	38127.1	38442.1	36344.8	101148	2.78303e+06	107710	105632
1307		6441612	Doxaprost	227528	189457	148994	139309	2.36035e+07	75693.7	2.08472e+07	2.09249e+07
1308	C16321	6450029	9(S)-HpOTrE	9.15512e+06	9.21094e+06	9.43434e+06	8.1116e+06	1.23236e+08	1.32867e+08	1.20878e+08	1.28301e+08
1309		6450275	Zeatin-7-N-glucoside	2.37744e+07	2.29579e+07	2.48443e+07	2.18997e+07	2.48601e+07	2.59908e+07	2.36817e+07	2.67457e+07
1310		6914273	(E)-Dantrolene	149822	153572	155483	146760	5.83472e+07	5.53738e+07	6.28539e+07	6.86094e+07
1311		6918837	Panobinostat	289163	286745	397423	287159	5.8e+06	1.44816e+06	6.28343e+06	1.52369e+06
1312		6921588	porphobilinogen	2.72674e+06	2.3221e+06	2.09706e+06	2.10971e+06	9.16459e+06	8.38935e+06	7.30127e+06	7.97592e+06
1313		7009644	ser-gly	2.93316e+07	2.81405e+07	3.21057e+07	3.26713e+07	2.07229e+07	2.11523e+07	4.30327e+07	2.03168e+07
1314	C18218	7058075	Juniperic acid	790321	735667	680414	743957	3.54258e+06	3.23212e+06	3.77965e+06	2.91342e+06
1315		7098625	Leu-Gly-Pro	573767	2.19183e+06	2.53855e+06	1.85209e+06	6.77911e+06	7.4194e+06	8.12e+06	9.23221e+06
1316	C14827	9548877	(+/-)9-HpODE	492377	456382	448984	482977	1.28582e+07	1.2649e+07	1.18679e+07	1.28547e+07
1317		9548881	MFCD03411993	1.81748e+06	2.10536e+06	1.67272e+06	1.44775e+06	2.81507e+07	2.45684e+07	2.49004e+07	2.80637e+07
1318		9552074	(E,Z)-Gloxazone	1.50651e+06	929501	1.8111e+06	1.23505e+06	9.47852e+06	1.73896e+07	1.66427e+07	1.02275e+07
1319		9793905	S-Allyl-L-cysteine	3.4762e+08	3.42265e+08	3.63876e+08	3.48863e+08	9.39261e+07	1.01864e+08	9.98794e+07	1.07495e+08
1320		9795739	Pridopidine	101025	116322	127241	117467	4.97418e+06	4.83662e+06	5.3164e+06	4.68455e+06
1321		9837272	Valylproline	1.91792e+06	1.80397e+06	1.71864e+06	2.7731e+06	1.20407e+07	9.90152e+06	8.20568e+06	1.23932e+07
1322		9938990	SSR146977	182005	53489.3	205163	249177	54316.8	2.76348e+06	80821.2	91688.3
1323		9963735	Adhyperforin	149723	269701	295383	286598	223100	329987	6.94059e+06	7.26384e+06
1324		10065132	Lithospermoside	40939.3	46199.4	37584.4	34021.2	6.30247e+06	6.82884e+06	5.93366e+06	6.5945e+06
1325		10085385	Rilmenidine	7.51729e+06	7.88351e+06	8.55789e+06	7.61208e+06	990210	1.54061e+06	1.19163e+06	1.17696e+06
1326		10090485	Galunisertib	2.2216e+06	2.53431e+06	2.74902e+06	2.60161e+06	5.86134e+06	6.32512e+06	6.78455e+06	6.12962e+06
1327		10201497	SSR161421	3.85763e+06	4.95838e+06	4.90152e+06	4.85133e+06	1.15962e+07	1.23864e+07	1.25512e+07	1.03224e+07
1328		10236037	Imagabalin	5.97362e+07	8.64422e+07	4.29979e+07	7.94494e+07	2.00914e+07	5.36968e+07	4.69902e+07	7.0847e+07
1329		10245190	4145305	5.2965e+06	63209.4	64502.3	59719.9	75324.7	4.90891e+06	71049.2	70114.9
1330	C17213	10329619	homomethionine	2.06939e+07	2.80976e+07	3.75598e+07	4.24079e+07	2.74198e+07	3.00295e+07	4.79101e+07	5.33822e+07
1331		10353898	(+)-2',6'-pipecoloxylidide	734628	331257	369867	475631	272197	9.29817e+06	275790	8.86001e+06
1332		10375422	(+)-paeonilactone B	2.41767e+07	1.54525e+07	2.47236e+07	1.50412e+07	2.56987e+08	2.49089e+08	2.51123e+08	2.65259e+08
1333		10406802	JWH 020	509083	413154	515938	498809	7.24234e+06	7.30505e+06	7.24869e+06	7.22287e+06
1334		10447175	9-HOTrE	56460.6	29657	38795	49368	2.769e+06	2.1131e+06	2.23225e+06	2.27781e+06
1335	C11048	10910114	Brassicanal A	2.7017e+07	2.62711e+07	2.68258e+07	2.3269e+07	1.87855e+07	2.80071e+07	1.54288e+07	1.14984e+07
1336		10965465	TRIBOA	1.33979e+06	1.4618e+06	1.39486e+06	1.71e+06	8.42301e+06	8.87619e+06	8.02117e+06	9.17421e+06
1337	C16508	11011465	12-trans-Hydroxy juvenile hormone III	6.91079e+06	6.77846e+06	6.70381e+06	6.2351e+06	3.407e+07	3.36631e+07	3.43686e+07	3.43209e+07
1338		11040809	Conhydrine	1.35101e+07	1.21116e+07	1.4171e+07	1.34048e+07	3.44127e+07	3.40527e+07	3.90494e+07	2.98235e+07
1339		11287722	rezatomidine	1.01269e+07	8.93106e+06	8.69287e+06	1.05464e+07	1.41628e+07	1.7953e+07	1.88354e+07	1.45445e+07
1340		11504295	Olodaterol	4.61051e+08	4.67548e+08	4.84519e+08	4.54522e+08	1.44713e+07	4.62597e+08	3.55431e+07	7.16044e+08
1341		11770512	9,17-dioxo-1,2,3,4,10,19-hexanorandrostan-5-oic acid	890150	747275	1.04759e+06	1.00069e+06	292750	8.80379e+06	278473	9.01184e+06
1342		11824131	Anacardic acid	91609.1	95742.1	96078.8	95134.3	31913.1	3.35684e+06	33995.7	32677
1343		11957555	Guvacine	2.44327e+07	2.73044e+07	2.77005e+07	3.24992e+07	3.78021e+07	3.40789e+07	4.43617e+07	4.25096e+07
1344		11978813	Brexpiprazole	3.59109e+06	7.06272e+06	5.53136e+06	7.92559e+06	2.08337e+07	1.9548e+07	2.20506e+07	2.23801e+07
1345		12243705	2-Methylnicotinamide	1.0088e+07	9.23834e+06	1.10584e+07	1.10513e+07	4.07226e+06	4.53743e+06	5.093e+06	4.25388e+06
1346		12314153	L-threo-3-Phenylserine	8.27395e+06	8.11448e+06	9.1363e+06	7.79889e+06	719252	1.46128e+08	663491	1.42743e+08
1347		12491370	Ectocarpene	3.64015e+06	4.09129e+06	3.97996e+06	3.89132e+06	238850	3.32438e+07	252305	3.39895e+07
1348		14132344	1-O-vanilloyl-beta-D-glucose	4.36505e+07	4.50705e+07	4.52049e+07	3.96789e+07	3.51644e+08	3.46257e+08	3.53242e+08	3.67448e+08
1349		14917396	Decarbamoylsaxitoxin	3.63023e+07	2.78511e+06	3.94666e+07	3.30486e+07	224693	3.92368e+07	229793	3.60103e+07
1350		15388629	Traumatin	8.35162e+06	8.19739e+06	8.52738e+06	8.47266e+06	148821	1.13574e+07	153888	163656
1351		16058624	DRH	921905	806612	880523	570307	2.55326e+07	759577	2.92433e+07	2.49975e+07
1352		16061061	A-12(13)-EpODE	24605	24712.7	23436.1	21267	1.69895e+07	1.8829e+07	1.58492e+07	1.5984e+07
1353		16061072	13(S)-HOTrE	2.03941e+06	1.34364e+06	1.95628e+06	1.19764e+06	3.77282e+08	3.42055e+08	3.66615e+08	1.16356e+08
1354		16720766	Pevonedistat	6.83912e+06	9.39625e+06	9.65934e+06	6.31083e+06	1.37071e+07	1.56863e+07	1.41794e+07	1.39452e+07
1355	C14298	17395298	Bis(4-hydroxyphenyl)methane	9.5466e+06	9.56788e+06	9.61225e+06	9.48474e+06	6.48111e+06	6.79102e+06	6.61755e+06	6.31319e+06
1356		18224395	TKK	3.54816e+08	3.19198e+08	3.0766e+08	3.59009e+08	1.52416e+07	7.66021e+08	395748	1.80053e+07
1357		18785322	ETHANOLAMINE	4.49263e+06	1.01607e+07	9.64148e+06	9.83219e+06	5.80961e+07	6.80741e+07	2.03496e+07	4.01116e+07
1358		21595398	Valeryl fentanyl	158488	83675.8	124804	37987	9.86521e+06	55892.2	9.39833e+06	8.87046e+06
1359	C17216	22266653	2-oxo-6-methylthiohexanoic acid	4.39428e+07	4.39235e+07	4.72647e+07	4.85808e+07	3.23299e+06	6.05893e+06	5.09094e+06	4.89503e+06
1360	C01801	22833604	Deoxyribose	8.01172e+07	7.84935e+07	1.23124e+07	7.06023e+07	8.57057e+07	6.93333e+07	9.54169e+07	7.99217e+07
1361		23199082	α-Pyrrolidinobutiophenone	340626	482643	344341	387679	7.43196e+07	5.54375e+07	7.63237e+07	6.72282e+07
1362		23815364	Kaempferol-3-Galactoside-6''-Rhamnoside-3'''-Rhamnoside	6.51042e+06	6.15906e+06	6.3634e+06	6.0286e+06	2.39739e+06	2.52138e+06	2.38843e+06	2.10793e+06
1363		23844017	3-[(1-Carboxyvinyl)oxy]benzoic acid	65590.6	62577.2	61976.9	61614.6	7.01347e+07	5.5967e+07	6.80857e+07	2.85711e+07
1364		24066906	(15Z)-9,12,13-Trihydroxy-15-octadecenoic acid	5.03059e+06	4.95413e+06	5.38481e+06	5.05472e+06	3.85749e+07	3.82119e+07	4.01576e+07	3.87274e+07
1365	C02185	24892729	plastoquinol-1	97128.8	102075	108671	98377.7	1.12691e+07	1.07368e+07	1.1072e+07	1.139e+07
1366	C16516	24892785	indolylmethylthiohydroximate	324931	206968	224232	226435	2.40423e+07	506599	2.50075e+07	285256
1367		24892803	(-)-threo-isodihomocitric acid	1.09374e+07	1.21737e+07	1.24213e+07	1.49345e+07	7.56058e+06	7.63445e+06	8.31492e+06	1.12672e+07
1368	C16850	25137912	2-amino-2,3,7-trideoxy-D-lyxo-hept-6-ulosonic acid	3.87645e+07	2.41083e+07	2.27859e+07	2.08766e+07	3.69524e+07	4.10802e+07	2.56101e+07	2.44493e+07
1369		25195055	URB447	627788	811355	889470	868893	188092	1.60113e+07	186045	182607
1370		25200740	codeinone	8.29128e+06	8.79194e+06	6.9296e+06	2.55026e+07	2.40474e+07	1.78488e+07	3.37378e+07	1.36423e+07
1371		25202062	Kaempferol	327288	352629	370857	821418	202239	3.29329e+06	185517	3.61475e+06
1372		25273607	Difenoxin	100100	99342.2	92938.7	115027	9.34341e+07	9.39599e+07	9.65277e+07	9.26756e+07
1373		40566100	CMPF	6.4072e+06	5.87915e+06	6.23534e+06	5.36575e+06	2.05798e+06	2.11488e+06	2.04562e+06	1.98985e+06
1374		44229177	(1E)-1-Hydroxy-5-(methylsulfanyl)-3-oxo-1-penten-2-olate	1.49472e+08	1.58817e+08	1.54062e+08	1.44127e+08	3.89865e+08	295562	4.17405e+08	4.04876e+08
1375		44257670	Abietin	3.87668e+07	3.77237e+07	3.65965e+07	3.41263e+07	3.29293e+08	2.77728e+08	3.24963e+08	3.18145e+08
1376		44257748	Saponarin	1.33656e+08	1.35149e+08	1.30298e+08	1.29403e+08	8.45463e+07	8.28134e+07	8.67575e+07	8.68348e+07
1377		44258913	Afzelin	1.921e+06	1.90232e+06	1.76855e+06	1.66682e+06	1.14995e+07	1.15392e+07	1.253e+07	1.13124e+07
1378		44559173	Corchorifatty acid F	1.78776e+06	1.71015e+06	1.91766e+06	1.64627e+06	8.1924e+07	8.16388e+07	7.99245e+07	8.20543e+07
1379		45027869	Lariciresinol 4-O-glucoside	3.4668e+07	3.48214e+07	3.44486e+07	3.21473e+07	6.19942e+07	6.32309e+07	6.44413e+07	6.3311e+07
1380	C17238	46173869	S-(Hydroxyphenylacetothiohydroximoyl)-L-cysteine	603952	576510	1.18285e+06	607371	6.07098e+06	6.37402e+06	6.01229e+06	6.39733e+06
1381	C17240	46173871	p-Hydroxybenzyldesulphoglucosinolate	1.66037e+06	1.74955e+06	1.63748e+06	1.61018e+06	9.1832e+06	8.93401e+06	9.54759e+06	9.18188e+06
1382		46173896	OA-6129 E	3.59833e+06	4.45284e+06	3.2856e+06	3.79942e+06	331374	2.5399e+07	354784	362404
1383		46173922	Sugetriol	191381	221049	125505	468653	168944	1.10263e+07	158920	153757
1384	C17972	46174015	Fortimicin AO	1.80237e+07	1.85362e+07	1.83126e+07	1.59614e+07	7.23238e+06	5.94898e+06	4.50331e+06	5.88572e+06
1385		46874582	Arabinosylhypoxanthine	819406	980031	895372	863240	1.79546e+07	1.88676e+07	1.97857e+07	1.91149e+07
1386		46878450	N-hydroxypentahomomethionine	4.51232e+06	4.9875e+06	5.28714e+06	4.51548e+06	1.70047e+07	1.67477e+07	1.86536e+07	1.77706e+07
1387	C15943	47205259	Isorenieratene	305087	226952	149618	171746	234400	7.79844e+06	242648	244517
1388	C16278	47205586	R.g.-Keto III	472956	744690	534104	392580	2.49146e+07	1.01983e+06	3.05744e+07	2.43702e+07
1389	C16483	47205779	4-Fluorocyclohexadiene-cis,cis-1,2-diol	6.70807e+06	5.31941e+06	7.69874e+06	6.95676e+06	7.92291e+06	7.22195e+06	9.08281e+06	7.9082e+06
1390		49787023	Soraphen O	271466	216625	306921	272686	2.22456e+07	2.22205e+07	2.17642e+07	2.20801e+07
1391		49859576	(+/-)-hesperetin	5.14072e+06	3.95038e+06	4.84212e+06	4.4805e+06	2.40987e+06	3.56006e+06	3.13596e+06	3.2677e+06
1392	C16590	51090917	7-Oxoheptanoic acid	4.31721e+07	4.25807e+07	4.27903e+07	3.89409e+07	8.54881e+07	8.99089e+07	8.44686e+07	9.18662e+07
1393	C16594	51090921	7-Mercaptoheptanoylthreonine	422145	452498	477132	418536	413204	1.57389e+07	403903	1.5564e+07
1394	C01041	54670067	Vitamin C	1.31579e+07	1.2971e+07	1.36539e+07	1.25362e+07	1.84642e+08	1.95355e+08	1.91944e+08	1.96538e+08
1395		54680871	2,4-Quinolinediol	4.29948e+06	4.32386e+06	4.11433e+06	3.64131e+06	556554	5.68968e+07	2.93644e+06	4.1853e+07
1396	C02646	54682930	4-Hydroxycoumarin	7.85179e+06	8.9137e+06	9.00707e+06	8.30846e+06	6.5823e+07	8.03965e+07	8.92128e+07	8.8815e+07
1397		56841921	Fucosamine	6.71827e+07	6.67325e+07	6.05184e+07	6.7489e+07	6.8701e+07	6.30008e+07	2.16655e+08	1.26962e+08
1398		57458911	Ozolinone	121625	307086	118038	117079	1.74365e+07	225772	1.73716e+07	207570
1399		71656525	JW 618	204700	210083	210066	198552	5.37499e+07	294630	5.47831e+07	230721
1400		73242171	Phaseolic acid	380785	422242	326263	227355	5.68713e+07	8.2335e+07	6.80124e+07	7.34557e+07
1401		90657275	Tetrahydrogeranylgeranyl diphosphate	8.34365e+06	8.32631e+06	8.00991e+06	7.46094e+06	9.97054e+07	1.00758e+08	1.02532e+08	1.04092e+08
1402		92135826	Oxohongdenafil	1.79026e+06	1.94556e+06	2.11724e+06	2.15084e+06	141768	1.28652e+07	157512	1.23381e+07
1403	C17215	96023623	3-(3-methylthio)propylmalic acid	1.21441e+07	1.18724e+07	1.18255e+07	1.12538e+07	3.9222e+07	3.86894e+07	4.03927e+07	3.83719e+07
1404	C17352	96023705	Isonocardicin C	1.5194e+08	1.57845e+08	1.62405e+08	1.59765e+08	7.22659e+08	7.16831e+08	1.66668e+08	7.04642e+08
1405	C17357	96023710	2-Hydroxymethylclavam	1.94983e+07	2.08597e+07	1.95973e+07	1.91589e+07	2.85368e+07	3.04849e+07	3.23342e+07	2.94491e+07
1406	C17361	96023714	2-Hydroxyethylclavam	7.38972e+06	6.2747e+06	6.51076e+06	7.00716e+06	3.99173e+06	2.80898e+06	4.31333e+06	2.60332e+06
1407	C17369	96023722	Northienamycin	3.17635e+06	2.64184e+06	3.34545e+06	2.5971e+06	1.18933e+07	1.22664e+07	1.14569e+07	1.20456e+07
1408	C17575	96023920	Actinamine	3.39306e+06	3.71865e+06	3.35775e+06	3.27746e+06	5.53334e+07	1.78964e+07	5.5305e+07	5.53514e+07
1409	C17747	96024074	5-Hydroxy-1-(4-hydroxyphenyl)-3-decanone	1.46309e+06	1.31964e+06	1.32576e+06	1.29156e+06	1.61293e+08	1.56317e+08	1.57643e+08	1.53842e+08
1410	C17951	96024172	N-Acetylbialaphos	3.9997e+07	4.08829e+07	6.77765e+07	3.74232e+07	4.14789e+07	2.08132e+07	2.17825e+07	3.72585e+07
1411	C18128	96024345	naltrindole	2.85132e+07	2.98823e+07	2.94755e+07	2.92756e+07	6.78074e+07	5.09918e+06	6.64228e+07	6.55788e+07
1412	C17221	101140117	trihomomethionine	2.73173e+06	381865	437847	354431	2.66854e+06	2.66067e+06	2.6155e+06	2.29835e+06
1413		109374231	Cinnamyldenafil	33619.3	38929.7	32939.1	86279.8	36541.5	2.95851e+06	39134.5	38123.2
1414		118701199	delphinine	31176.1	33507.8	32934.3	38543.8	3.13154e+06	3.10623e+06	2.5797e+06	2.45765e+06
1415		118701408	lentiginosine	1.19155e+07	1.07568e+07	1.70552e+07	1.07876e+07	1.05523e+07	8.4167e+06	1.01937e+07	1.15228e+07
1416		122706143	N-hydroxytrihomomethionine	4.17534e+07	4.39497e+07	3.96565e+07	4.44771e+07	6.27732e+07	6.04316e+07	6.25707e+07	5.74941e+07
1417	C17225	123131545	tetrahomomethionine	918900	720866	841042	758878	8.7796e+06	9.96837e+06	9.2678e+06	8.14881e+06
1418	C18338	124489012	5-carboxyvanillic acid	255590	367741	313752	337020	4.42014e+06	4.51617e+06	4.23464e+06	4.67697e+06
1419		125181326	A-796260 Degradant	1.52383e+07	1.16057e+07	8.82739e+06	8.13685e+06	1.45979e+07	198151	1.31691e+07	1.2244e+07
1420		129661029	sinapoylglucose	3.26812e+07	3.15374e+07	3.17643e+07	3.1856e+07	1.54045e+08	1.50921e+08	1.55904e+08	1.53412e+08
1421		129699849	N-Butyrylhomoserine	2.76814e+07	2.73851e+07	2.42453e+07	2.53242e+07	1.09062e+08	1.09065e+08	1.14325e+08	1.13565e+08
1422		131751496	1-Vinyl-2-pyrrolidone	4.50854e+06	2.72878e+06	3.83902e+06	1.70555e+06	1.48831e+07	1.18964e+07	1.56421e+07	8.8457e+06
1423		135398634	Guanine	7.20835e+07	6.43222e+07	6.15278e+07	6.56494e+07	2.16122e+08	2.20521e+08	2.18311e+08	2.19335e+08
1424		135398635	Guanosine	6.20751e+07	5.99656e+07	6.45282e+07	5.89039e+07	8.86158e+07	8.99628e+07	9.41578e+07	8.98741e+07
1425		135398679	Epiguanine	2.6278e+07	2.02197e+06	1.78178e+06	2.36325e+07	5.42708e+06	1.64525e+08	5.28615e+06	7.64429e+06
1426		135398700	181594	2.55026e+07	2.62618e+07	2.72737e+07	2.63881e+07	1.97032e+07	1.93851e+07	1.95098e+07	2.0255e+07
1427		135398738	(E)-Dacarbazine	2.44831e+06	2.39523e+06	2.48894e+06	2.24795e+06	215876	4.79294e+06	231508	5.37346e+06
1428		135511839	Carbadox	677901	806415	562096	357317	7.25559e+06	8.06477e+06	7.61329e+06	7.94965e+06
1429	C19719	135626186	D-Alanyl-D-serine	4.64266e+06	5.27587e+06	4.80195e+06	5.26949e+06	3.75165e+06	3.70684e+06	149039	3.51218e+06
1430		135926599	pyropheophorbide a	217257	579448	604388	578194	118146	3.19753e+07	177035	167985
1431	C16996	137185901	Methyl nigakinone	913801	183562	271364	311585	1.33759e+07	483497	1.27989e+07	802847
1432		n/a	29	336306	308037	387322	347135	1.03091e+07	104602	1.02466e+07	9.96701e+06
1433		n/a	(1R,2R,3S,4R,5R,6R)-2-(beta-L-Arabinopyranosyloxy)-3,4,5,6-tetrahydroxycyclohexyl 1H-indol-3-ylacetate	1.21585e+08	1.23039e+08	1.18214e+08	1.27685e+08	4.67289e+08	4.53945e+08	4.55608e+08	4.55019e+08
1434		n/a	(1'R,2R,4'S,5S,6R,8'R,12'S,13'S,20'R,21'R,24'S)-21',24'-Dihydroxy-6-isopropyl-5,11',13',22'-tetramethyl-2'-oxo-3,4,5,6-tetrahydrospiro[pyran-2,6'-[3,7,19]trioxatetracyclo[15.6.1.1~4,8~.0~20,24~]pentac osa[10,14,16,22]tetraen]-12'-yl 2,6-dideoxy-4-O-(2,6-dideoxy-3-O-methyl-alpha-L-arabino-hexopyranosyl)-3-O-methyl-alpha-L-arabino-hexopyranoside	860631	2.33822e+07	1.80489e+07	1.50209e+07	118075	1.4093e+07	1.42359e+07	1.28142e+07
1435		n/a	(1R,2S)-Naphthalene 1,2-oxide	2.97631e+07	2.95709e+07	3.23769e+07	3.14996e+07	5.85436e+07	5.74289e+07	5.8631e+07	5.83966e+07
1436		n/a	(1R,9R)-3-(2-Fluorophenyl)-11-(phenylsulfonyl)-7,11-diazatricyclo[7.3.1.02,7]trideca-2,4-dien-6-one	5.43817e+06	5.46111e+06	4.84259e+06	4.87624e+06	223404	335506	226048	250211
1437		n/a	(1R,9R)-5-Cyclohexyl-11-(propylsulfonyl)-7,11-diazatricyclo[7.3.1.02,7]trideca-2,4-dien-6-one	1.00544e+07	1.08838e+07	1.13846e+07	1.05735e+07	151503	326157	433908	544438
1438		n/a	(1R,9S)-3-(2-Fluorophenyl)-11-(2-thienylcarbonyl)-7,11-diazatricyclo[7.3.1.02,7]trideca-2,4-dien-6-one	2.31839e+07	2.45083e+07	2.35441e+07	2.27883e+07	154247	3.62646e+06	586732	3.46608e+06
1439		n/a	(1R,9S)-3-Cyclohexyl-11-(4-fluorobenzoyl)-7,11-diazatricyclo[7.3.1.02,7]trideca-2,4-dien-6-one	49408.4	64602.8	45753.6	58182.9	8.22786e+06	54334.9	1.57158e+07	1.46732e+07
1440		n/a	(1S,2S,3R,4S,5S,6S)-3-(beta-D-Galactopyranosyloxy)-2,4,5,6-tetrahydroxycyclohexyl 1H-indol-3-ylacetate	238805	232652	224153	217234	3.57954e+07	4.49431e+07	4.61016e+07	4.38822e+07
1441		n/a	(1S,2S,3S,4R,5R)-4-(4-Methyl-1-piperazinyl)-2-[(4-pyridinylmethyl)amino]-6,8-dioxabicyclo[3.2.1]octan-3-ol	245474	1.24217e+06	1.30531e+06	251225	6.57562e+06	35671.2	1.03597e+07	6.30629e+06
1442		n/a	(1xi)-1,4-Anhydro-1-(3-carbamoyl-2-pyridinyl)-D-ribitol	2.35924e+08	2.51299e+08	2.33425e+08	2.31563e+08	1.10539e+09	1.11431e+09	1.09527e+09	1.05859e+09
1443		n/a	(2E)-3-(6-Hydroxy-4-oxido-3-oxo-1,4-cyclohexadien-1-yl)acrylate	9.75612e+06	9.63945e+06	1.15325e+07	9.05486e+06	2.38274e+07	1.93349e+07	2.13934e+07	2.83906e+07
1444		n/a	(2E)-3-Phenyl-2-propen-1-yl 6-O-beta-D-arabinofuranosyl-beta-D-glucopyranoside	381015	495304	436693	510937	1.04158e+07	9.13826e+06	9.83189e+06	1.06925e+07
1445		n/a	(2E)-5-Hydroxyferulic acid	1.02513e+07	9.4032e+06	9.64661e+06	8.6957e+06	3.30666e+08	3.24202e+08	3.48661e+08	3.35414e+08
1446		n/a	(2E,4Z)-2-hydroxymuconic acid	1.25901e+06	1.23868e+06	1.21229e+06	1.05765e+06	2.02728e+07	1.96258e+07	2.04552e+07	2.01044e+07
1447		n/a	(2Î±,5Î±,17Î²)-17-Hydroxy-2-(hydroxymethyl)-17-methylandrostan-3-one	131781	96681	457677	647166	112709	1.53492e+07	110045	104824
1448		n/a	(2R)-(3,4-Dihydroxyphenyl)(beta-D-glucopyranosyloxy)acetonitrile	102119	125712	433875	485562	1.13865e+07	1.33699e+07	1.45403e+07	1.30451e+07
1449		n/a	(2R)-2,3-Dihydroxypropanoic acid	5.5411e+06	6.67534e+06	5.34398e+06	5.8343e+06	2.51726e+06	1.91673e+06	1.76265e+06	1.71248e+06
1450		n/a	(2R,3S)-3-Hydroxy-8-methyl-8-azabicyclo[3.2.1]octane-2-carboxylic acid	8.08559e+06	8.94759e+06	9.09124e+06	8.73052e+06	2.52999e+07	2.58493e+07	2.91257e+07	2.742e+07
1451		n/a	(2R,3S,4S,5R,6R)-2-(hydroxymethyl)-6-(propan-2-yloxy)oxane-3,4,5-triol	1.93319e+08	1.76261e+08	1.768e+08	1.62168e+08	4.35063e+08	3.99477e+08	4.16085e+08	4.61986e+08
1452		n/a	(2S)-7-Hydroxy-3-oxo-3,4-dihydro-2H-1,4-benzoxazin-2-yl β-D-glucopyranoside	1.95385e+07	1.59372e+07	1.74505e+07	1.66937e+07	9.085e+07	8.84935e+07	8.98161e+07	9.06135e+07
1453		n/a	(2S,3R,4S,5S,6R)-2-{3-hydroxy-5-[(E)-2-(4-hydroxy-3-methoxyphenyl)ethenyl]phenoxy}-6-(hydroxymethyl)oxane-3,4,5-triol	504008	565219	538450	553957	217534	1.14705e+07	231811	1.1704e+07
1454		n/a	(2S,3R,5S)-3-(2-Aminoethyl)-7-oxo-4-oxa-1-azabicyclo[3.2.0]heptane-2-carboxylic acid	2.03469e+07	1.65176e+07	1.64596e+07	1.90459e+07	3.45859e+07	3.97217e+07	4.01034e+07	3.63415e+07
1455		n/a	(2S,3Z,5S)-3-(2-Aminoethylidene)-7-oxo-4-oxa-1-azabicyclo[3.2.0]heptane-2-carboxylic acid	368417	363753	492338	559017	7.91901e+06	7.81787e+06	7.90862e+06	8.50275e+06
1456		n/a	(3beta,5beta,25R)-Furost-20(22)-en-3,26-diol	624879	634032	692325	779606	117000	3.08171e+06	83245.2	90337.8
1457		n/a	(3E)-4-(4-Hydroxy-2,6,6-trimethyl-1-cyclohexen-1-yl)-3-buten-2-one	5.4614e+06	7.21927e+06	5.71232e+06	5.25627e+06	560751	1.21203e+08	605157	1.19383e+08
1458		n/a	(3-Methyl-3H-imidazo[4,5-f]quinolin-2-yl)azanyl acetate	5.12191e+06	5.67147e+06	5.17706e+06	5.33504e+06	8.97045e+06	1.16914e+07	1.18288e+07	8.57215e+06
1459		n/a	(4aS,9aR)-7-(1,3-Benzodioxol-5-ylmethyl)-2-(cyclopropylcarbonyl)decahydro-6H-pyrido[3,4-d]azepin-6-one	582179	797516	710031	2.67241e+06	2.24093e+08	1.99031e+06	2.28466e+08	2.07881e+06
1460		n/a	(4-Chlorophenyl)-N-(3-pyridinylmethyl)methanesulfonamide	1.5631e+07	1.35253e+07	1.38462e+07	1.2481e+07	6.34987e+06	6.40984e+06	6.46555e+06	5.99893e+06
1461		n/a	(4E)-4-[(2E)-2-{[2-(3,4-Dihydroxyphenyl)ethyl]imino}ethylidene]-1,2,3,4-tetrahydro-2,6-pyridinedicarboxylate	8.45155e+06	7.40091e+06	7.22154e+06	6.16457e+06	1.43092e+06	1.6139e+06	1.43933e+06	1.4363e+06
1462		n/a	(4-Hydrazinophenyl)methanol	1.07629e+07	1.06195e+07	1.30309e+07	1.16752e+07	4.8472e+06	5.18225e+06	7.22946e+06	6.16922e+06
1463		n/a	(6R)-5-Amino-3,5-dideoxy-6-[(2R)-1,2,3-trihydroxypropyl]-L-threo-hex-2-ulopyranosonic acid	477251	437774	381850	534322	310813	5.7189e+07	483782	5.34918e+07
1464		n/a	(7alpha)-5,6-Didehydrospartein-2-one	9.04467e+06	7.5315e+06	6.47746e+06	6.38018e+06	1.66219e+06	2.84571e+07	1.63628e+06	3.37779e+07
1465		n/a	(8alpha,9R)-Cinchonan-6',9-diol	478324	797901	378108	321335	362004	7.17655e+06	374683	6.94044e+06
1466		n/a	[(2S,3R,4R,5S,6S)-3,4,5-trihydroxy-6-{[(2S,3S,4R,5R)-4-hydroxy-3-{[(2E)-3-(4-hydroxy-3-methoxyphenyl)prop-2-enoyl]oxy}-2,5-bis(hydroxymethyl)oxolan-2-yl]oxy}oxan-2-yl]methyl (2E)-3-(4-hydroxy-3,5-dimethoxyphenyl)prop-2-enoate	134381	86035.4	84166.3	86442.3	395038	1.08031e+07	452615	1.13136e+07
1467		n/a	[4-(Methylsulfanyl)butylidyne]azane oxide	2.92535e+08	2.98946e+08	2.85432e+08	3.09924e+08	1.17747e+08	1.16369e+08	1.18437e+08	1.12698e+08
1468		n/a	[5-(Methylsulfanyl)pentylidyne]azane oxide	4.16018e+09	3.69196e+09	3.63867e+09	4.19707e+09	2.11473e+10	1.3094e+10	1.62019e+10	1.26142e+10
1469		n/a	[6,7-dimethoxy-1-methyl-3,4-dihydro-2(1H)-isoquinolinyl](5-methyl-3-isoxazolyl)methanone	5.62309e+06	5.56455e+06	5.7213e+06	5.67005e+06	7.43092e+06	6.39898e+06	8.19002e+06	6.41292e+06
1470		n/a	[6-Hydroxy-1-(hydroxymethyl)-1,4a-dimethyl-5-(2-oxo-2-pyrrolidin-1-ylethyl)-2,3,4,5,6,7,8,8a-octahydronaphthalen-2-yl] N-[3-(trifluoromethyl)phenyl]carbamate	173222	195271	137536	75363.9	7.00893e+06	77410.1	6.9193e+06	7.88422e+06
1471		n/a	{(1R,2R)-2-[(2Z)-5-(Hexopyranosyloxy)-2-penten-1-yl]-3-oxocyclopentyl}acetic acid	4.13669e+06	3.83533e+06	4.02876e+06	3.59792e+06	6.36487e+06	6.15975e+06	5.91709e+06	6.04131e+06
1472		n/a	{(3R,4S)-1-(2,2-Dimethylpropanoyl)-3-[(6-methoxy-3,4-dihydro-1-isoquinolinyl)methyl]-4-piperidinyl}acetic acid	1.24015e+07	1.33622e+07	1.22137e+07	1.17932e+07	1.15591e+08	1.1679e+08	1.24343e+08	1.18536e+08
1473		n/a	{2-[(2E)-5-Hydroxy-2-penten-1-yl]-3-oxocyclopentyl}acetic acid	2.98964e+06	2.89125e+06	2.74991e+06	2.60266e+06	6.08566e+07	6.15027e+07	6.0795e+07	6.07634e+07
1474		n/a	1-(1-Hydroxybutyl)-1,3,4,5,6,7-hexahydro-2-benzofuran-4,5,6,7-tetrol	2.43008e+06	2.89613e+06	2.7792e+06	2.77017e+06	1.33725e+07	1.24313e+07	1.18615e+07	1.31187e+07
1475		n/a	1-(2,6-difluorobenzyl)piperidine hydrochloride	5.05044e+08	5.52723e+08	5.765e+08	4.81276e+08	6.61454e+08	6.95265e+08	6.80512e+08	6.60871e+08
1476		n/a	1-(2-chlorobenzyl)-2,4-dioxo-1,2,3,4-tetrahydropyrimidine-5-carbonitrile	8.93599e+06	6.45488e+06	7.89295e+06	7.9831e+06	7.92782e+07	5.70388e+07	8.51765e+07	7.90466e+07
1477		n/a	1-(2-Furylmethyl)-5-oxopyrrolidine-3-carboxylic acid	2.64178e+07	2.46995e+07	2.30416e+07	2.22081e+07	5.2462e+08	5.21134e+08	5.40638e+08	5.3131e+08
1478		n/a	1-(2-Morpholinophenyl)dihydro-1H-pyrrole-2,5-dione	152981	140477	295398	148724	300157	5.64429e+06	266266	5.95051e+06
1479		n/a	1-(3,4-Dihydroxyphenyl)-5-hydroxy-3-decanone	66265.9	79983.2	47040.6	49910.1	5.85073e+06	5.98256e+06	5.88813e+06	5.91353e+06
1480		n/a	1-(3-acetyl-2,4,6-trihydroxyphenyl)ethan-1-one	9.21059e+06	9.4554e+06	1.06748e+07	7.8902e+06	538565	7.43406e+07	527495	7.43578e+07
1481		n/a	1-(3-Chlorophenyl)-N-{[(2R,4S,5S)-5-ethynyl-1-azabicyclo[2.2.2]oct-2-yl]methyl}methanamine	5.33877e+06	5.1899e+06	5.84692e+06	5.09265e+06	6.23776e+07	288837	6.32149e+07	6.22519e+07
1482		n/a	1-(4,7-Dimethylpyrazolo[5,1-c][1,2,4]triazin-3-yl)ethan-1-one	4.13023e+06	4.10032e+06	3.64555e+06	3.15749e+06	1.37539e+07	1.22574e+07	1.43416e+07	1.45803e+07
1483		n/a	1-(4-methyl-2-pyridyl)pyrrolidine-2,5-dione	362434	672432	240234	257970	143795	2.8126e+07	147873	1.46474e+07
1484		n/a	1-(5,7-dichloro-2,3,4,4a-tetrahydro-1H-xanthen-4-yl)pyrrolidine	2.50339e+07	1.25343e+07	2.28825e+07	2.21416e+07	1.96158e+06	2.61602e+06	1.4559e+06	1.25086e+06
1485		n/a	1-(beta-D-Ribofuranosyl)-1,2-dihydropyrimidine	7.45407e+06	8.31299e+06	8.16357e+06	1.00999e+07	1.97482e+07	2.03646e+07	1.88784e+07	1.21566e+07
1486		n/a	1,2,3,9-tetrahydro-4H-carbazol-4-one oxime	1.26435e+07	1.38439e+07	1.20428e+07	7.11398e+06	3.52614e+07	3.60386e+07	2.71768e+07	3.13889e+07
1487		n/a	1,2,3-cyclopropanetricarboxylic acid	2.83498e+08	4.59438e+08	2.79008e+08	2.64408e+08	4.37788e+08	5.85778e+08	6.03996e+08	3.4214e+08
1488		n/a	1,2,4-Benzenetricarboxylic acid	4.39171e+07	7.4097e+07	7.729e+07	1.02135e+08	2.07471e+07	2.20951e+07	1.96174e+07	2.45518e+07
1489		n/a	1,2-di(3,4-dimethoxyphenyl)diaz-1-ene	5.27218e+06	5.82698e+06	5.19698e+06	5.1824e+06	3.93907e+06	4.53652e+06	4.42911e+06	2.44911e+06
1490		n/a	1,3,4,5-Tetrahydroxycyclohexanecarboxylic acid	2.83725e+07	4.32907e+07	3.39118e+07	5.84596e+06	7.50383e+06	6.00513e+06	9.36846e+06	7.91917e+06
1491		n/a	1,3-Dihydro-1,3,3-trimethyl-2H-indol-2-ylidene acetaldehyde	2.53486e+09	2.45881e+09	2.65783e+09	2.44377e+09	1.05868e+07	2.14161e+10	9.58246e+06	2.21523e+10
1492		n/a	1,3-dimethyl-4,5,7,8-tetrahydro-1H-pyrazolo[3,4-b]thieno[3,4-e]pyridin-4-one	473090	430533	438201	437446	3.2946e+07	439219	3.30191e+07	471247
1493		n/a	1,4,5,8-Tetraamino-9,10-anthraquinone	7.21069e+06	7.65198e+06	7.28016e+06	6.28654e+06	1.67599e+07	1.66364e+07	1.56746e+07	1.67431e+07
1494		n/a	1,4:3,6-Dianhydro-2-[(cyclopropylcarbonyl)amino]-2,5-dideoxy-5-{[4-(3-fluorophenyl)-2-pyrimidinyl]amino}-L-iditol	847560	792048	864095	823121	104634	6.20183e+06	108399	110064
1495		n/a	1-[(3S)-3-(5-Fluoro-1,3-benzoxazol-2-yl)-1-pyrrolidinyl]ethanone	443074	342257	186080	251992	6.76876e+06	105046	6.38072e+06	6.38112e+06
1496		n/a	1-[2-(2,5-Dimethyl-1H-pyrrol-1-yl)-4-nitrophenyl]-4-(methylsulfonyl)piperazine	75573	82444.6	77735.3	77225.6	9.12447e+06	146375	9.19898e+06	9.31333e+06
1497		n/a	1-[3-(trifluoromethyl)phenyl]imidazolidine-2-thione	5.37748e+06	5.96477e+06	7.40787e+06	6.25881e+06	710255	8.30716e+07	725593	8.35935e+07
1498		n/a	1-[4-Bromo-3-(trifluoromethyl)phenyl]-3-phenylurea	3.17146e+08	2.47817e+08	2.52271e+08	2.97573e+08	2.54934e+06	2.44443e+06	2.42789e+06	2.43438e+06
1499		n/a	1-{[(Ethylsulfonyl)methyl]sulfonyl}ethane	3.39495e+07	3.33279e+07	4.24816e+07	1.92146e+07	4.31261e+07	4.44253e+07	3.7125e+07	4.49717e+07
1500		n/a	12-Oxo phytodienoic acid	2.2118e+06	2.23674e+06	2.11507e+06	2.14328e+06	2.33535e+08	1.96239e+08	2.13644e+08	2.0711e+08
1501		n/a	14-Methyl-13-vinylpodocarpane	1.99602e+07	4.57229e+07	1.97087e+07	5.25122e+07	3.53611e+08	3.76094e+08	3.57821e+08	3.4172e+08
1502		n/a	1-Benzyl-3-[(1S,4S)-4-{3,5-dimethyl-1-[4-(2-methyl-2-propanyl)phenyl]-1H-pyrazol-4-yl}-2-cyclopenten-1-yl]urea	188654	195485	194046	190060	4.00536e+07	512850	4.23118e+07	478926
1503		n/a	1-benzyl-4-{2-[(4-fluorophenyl)sulfonyl]ethyl}piperazine	4.2546e+06	4.94926e+06	5.25541e+06	4.10416e+06	392376	511202	721794	484240
1504		n/a	1-butyl-2-methyl-4-nitro-1H-imidazole	3.57954e+07	3.89713e+07	3.31148e+07	3.46111e+07	1.88594e+07	1.73729e+07	2.64097e+07	2.52907e+07
1505		n/a	1-Cyclohexenecarboxylic Acid	3.9046e+07	4.26708e+07	4.24809e+07	3.90679e+07	5.96067e+07	6.42503e+07	6.57562e+07	6.72632e+07
1506		n/a	1D-3-amino-1-guanidino-1,3-dideoxy-scyllo-inositol	149545	730521	144491	139643	1.78188e+07	297803	1.73361e+07	314826
1507		n/a	1-O-(4-coumaroyl)-beta-D-glucose	1.69245e+06	1.57455e+06	1.79329e+06	1.64308e+06	7.33583e+06	8.14686e+06	8.09343e+06	7.67307e+06
1508		n/a	1-O-[2-(Methylamino)benzoyl]-beta-D-glucopyranose	100718	88694.5	90822.7	142798	4.53797e+06	5.09158e+06	4.85048e+06	4.94698e+06
1509		n/a	1-oleoylglycerone 3-phosphate	6.38383e+06	4.81418e+06	4.65147e+06	4.26605e+06	2.2972e+08	2.15633e+08	2.19079e+08	2.24813e+08
1510		n/a	1-Palmitoyl lysophosphatidic acid	5.98804e+06	5.60105e+06	6.9588e+06	5.76239e+06	5.34651e+07	5.38121e+07	6.59579e+07	6.45131e+07
1511		n/a	1-Pentofuranosyl-2,4(1H,3H)-pyrimidinedione	1.56633e+07	1.83396e+07	1.57649e+07	1.72407e+07	1.0979e+08	1.15937e+08	1.14598e+08	1.09155e+08
1512		n/a	1-S-[8-(Methylsulfanyl)-N-(sulfooxy)octanimidoyl]-1-thio-beta-D-glucopyranose	6.25057e+07	7.0538e+07	6.6398e+07	6.43996e+07	1.97869e+07	1.94304e+07	1.56779e+07	1.72116e+07
1513		n/a	1-S-[9-(Methylsulfanyl)-N-(sulfooxy)nonanimidoyl]-1-thio-beta-D-glucopyranose	2.57012e+08	2.49791e+08	2.43951e+08	2.23539e+08	4.61393e+07	5.93283e+07	6.34446e+07	4.87042e+07
1514		n/a	2-({2-[(3-methyl-5-cinnolinyl)amino]-2-oxoethyl}sulfanyl)acetic acid	141653	136164	132944	136931	306923	1.06366e+07	240882	1.10381e+07
1515		n/a	2-(1,3-benzodioxol-5-yl)-7-ethylimidazo[1,2-a]pyridine	129090	1.12845e+06	125361	123309	6.60408e+06	259711	5.72781e+06	212832
1516		n/a	2-(1H-benzo[d]imidazol-2-yl)-3-(4-toluidino)acrylonitrile	205953	197031	197828	194188	1.28791e+07	242926	1.23968e+07	223472
1517		n/a	2-(1H-Imidazol-1-ylmethyl)cyclohexanone oxime	189467	332125	353964	209307	1.43886e+07	1.42592e+07	1.313e+07	1.3823e+07
1518		n/a	2-(1H-indol-3-yl)-3-[4-(trifluoromethyl)phenyl]acrylonitrile	88566.8	231560	126117	142021	3.28661e+07	3.23657e+07	3.06815e+07	2.27819e+07
1519		n/a	2-(1H-indol-3-yl)-4,5-dihydro-1,3-oxazole	324956	190078	421976	182006	3.30333e+06	7.58778e+07	320176	7.38046e+07
1520		n/a	2-(2,3-dihydro-1H-inden-1-yliden)hydrazine-1-carboxamide	1.02829e+07	8.79344e+06	9.98791e+06	9.51891e+06	988759	424629	628738	478594
1521		n/a	2-(2,6-dimethoxyphenyl)-5,6-dimethoxy-4H-chromen-4-one	158012	160424	155264	151818	2.15233e+07	7.69275e+07	2.19191e+07	8.10504e+07
1522		n/a	2-(2-carboxy-2-methylpropyl)-4,6-dimethylbenzoic acid	2.43629e+06	2.7945e+06	2.49238e+06	2.32612e+06	273140	2.55708e+07	255700	2.5294e+07
1523		n/a	2-(2-Methylenecyclopropyl)-3-oxosuccinate	4.60232e+07	4.28218e+07	7.35381e+07	5.29294e+07	5.67491e+07	5.01399e+07	6.67865e+08	6.45555e+08
1524		n/a	2-(2-methylthioethyl)malic acid	718744	1.17145e+06	632008	377337	5.04983e+07	4.21712e+07	9.05737e+07	4.16751e+07
1525		n/a	2-(3,4,5-Trihydroxyphenyl)-3,4,5,7-chromanetetrol	9.3058e+06	9.00658e+06	8.67162e+06	8.37755e+06	1.71151e+07	2.02414e+07	5.69232e+06	2.03845e+07
1526		n/a	2-(3,5-dichlorophenyl)-6-methyl-2,3,4,5-tetrahydropyridazin-3-one	8.06943e+06	8.63575e+06	9.03739e+06	9.04472e+06	2.15692e+06	2.43338e+06	2.5653e+06	2.27018e+06
1527		n/a	2-(4,5-Dihydro-1,3-thiazol-2-ylthio)-5-nitropyridine	6.81993e+06	6.06453e+06	4.99713e+06	5.1187e+06	395191	1.1389e+07	403678	1.21744e+07
1528		n/a	2-(4-fluorophenyl)quinoline	2.84126e+07	2.83011e+07	2.91344e+07	2.4946e+07	248928	1.76776e+07	232124	1.80726e+07
1529		n/a	2-(4-Nitrobenzylidene)-2,3,6,7-tetrahydro-5H-imidazo[2,1-b][1,3]thiazin-3-one	73690.4	70968.8	78305.3	71340.4	6.30699e+06	153787	5.91165e+06	5.01614e+06
1530		n/a	2-(acetylamino)-3-(1H-indol-3-yl)propanoic acid	3.22506e+07	1.64404e+07	1.94665e+07	7.69384e+06	1.4735e+08	1.42855e+08	1.4653e+08	1.42199e+08
1531		n/a	2-(acetylamino)-4-(methylthio)butanoic acid	6.71664e+06	6.35769e+06	5.84388e+06	5.17791e+06	4.86257e+07	5.11151e+07	5.48864e+07	5.66449e+07
1532		n/a	2-(Acetylamino)-4-phenylbutanoic acid	3.57513e+06	3.55886e+06	3.60407e+06	3.00227e+06	6.14255e+07	6.30687e+07	6.23391e+07	5.4169e+07
1533		n/a	2-(Acetylamino)hexanoic acid	1.54669e+09	1.64253e+09	1.50058e+09	1.58523e+09	1.51096e+09	1.54852e+09	1.55346e+09	1.56079e+09
1534		n/a	2-(Butyryloxy)-3-carboxy-N,N,N-trimethyl-1-propanaminium	188618	195448	194010	221936	6.34112e+06	512753	7.43206e+06	478836
1535		n/a	2-(Diethoxymethyl)furan	1.15422e+07	7.02473e+06	1.29534e+07	1.18344e+07	1.17042e+07	4.54416e+07	1.05091e+07	4.76918e+07
1536		n/a	2,2'-Iminodipropan-1-ol	2.18325e+08	2.07994e+08	2.3163e+08	2.17076e+08	1.76685e+08	1.86851e+08	2.0442e+08	1.78778e+08
1537		n/a	2,3-Dihydro-1,4-benzodioxine-5-carboxylic acid	281346	331752	245211	86855.7	2.94971e+07	3.78509e+07	2.96738e+07	3.11901e+07
1538		n/a	2,3-Dihydroxy-3-methylbutanoic acid	3.557e+07	4.00847e+07	3.65095e+07	3.1997e+07	3.43746e+07	3.11306e+07	3.33177e+07	3.83843e+07
1539		n/a	2,4-Diacetamido-2,4,6-trideoxy-alpha-D-mannopyranose	1.48518e+07	1.45689e+07	1.49815e+07	1.43039e+07	5.8252e+07	5.74055e+07	5.97202e+07	5.9007e+07
1540		n/a	2,4-dimethyl-N-[4-(2-thienyl)benzyl]-1,3-thiazole-5-sulfonamide	1.8403e+07	1.98993e+07	1.98079e+07	1.98194e+07	6.28878e+06	6.60248e+06	6.77652e+06	6.86352e+06
1541		n/a	2,5-di-tert-Butylhydroquinone	2.70498e+07	2.74764e+07	2.72098e+07	2.90036e+07	2.16574e+07	2.3033e+07	2.23156e+07	2.3121e+07
1542		n/a	2-[({[4-({[(2-hydroxyphenyl)methylene]amino}methyl)cyclohexyl]methyl}imino)methyl]phenol	1.12699e+06	1.06889e+06	968944	1.07736e+06	2.0674e+07	260414	1.98294e+07	2.0221e+07
1543		n/a	2-[({4-[3,5-di(tert-butyl)-1H-pyrazol-1-yl]phenyl}imino)methyl]phenol	86562.7	86604.4	83443.1	85987.5	88784.7	4.89163e+06	89523.3	84256
1544		n/a	2-[(3S)-1-(2-Methylbenzyl)-3-pyrrolidinyl]-1,3-benzothiazole	6.57149e+06	6.55238e+06	7.19068e+06	6.94434e+06	453969	2.02007e+06	349441	2.03316e+06
1545		n/a	2-[(3S)-1-(3,4-Difluorobenzyl)-3-pyrrolidinyl]-1,3-benzoxazole	8.41243e+06	8.32705e+06	8.09407e+06	8.08948e+06	1.52002e+06	2.15707e+06	288342	2.1079e+06
1546		n/a	2-[(3S)-1-Isopropyl-3-pyrrolidinyl]-1H-benzimidazole-5-carbonitrile	176121	187866	180330	162954	1.06173e+07	322053	1.12284e+07	520113
1547		n/a	2-[(carboxymethyl)(methyl)amino]-5-methoxybenzoic acid	2.81075e+07	2.31901e+07	1.69575e+07	1.79183e+07	1.30422e+07	4.79269e+06	9.07915e+06	8.89289e+06
1548		n/a	2-[(Dimethylamino)methylidene]indan-1-one	4.56483e+08	4.57428e+08	4.79219e+08	4.77315e+08	6.14864e+08	3.73881e+09	6.33514e+08	3.6632e+09
1549		n/a	2-[2-(2,3,4-trifluorophenyl)hydrazono]malononitrile	6.51215e+07	6.45879e+07	4.96784e+07	5.87028e+07	3.59018e+07	4.19536e+07	3.63887e+07	4.20939e+07
1550		n/a	2-[2-(2-furyl)vinyl]-4H-3,1-benzoxazin-4-one	6.91365e+06	6.86998e+06	7.15779e+06	6.75566e+06	2.66176e+06	2.72079e+06	1.19092e+06	2.44685e+06
1551		n/a	2-[4-(3-Amino-2-hydroxypropoxy)phenyl]acetamide	2.46151e+07	2.6826e+07	2.51915e+07	2.51696e+07	4.07066e+06	3.2684e+06	4.44434e+06	3.09368e+06
1552		n/a	2-[7-(acetyloxy)-5-chloro-3-[(1E,3E)-3,5-dimethylhepta-1,3-dien-1-yl]-7-methyl-6,8-dioxo-2,6,7,8-tetrahydroisoquinolin-2-yl]propanoic acid	21098.4	20845.4	22841.5	22875.7	4.89226e+06	36734.3	4.32433e+06	4.01109e+06
1553		n/a	2-{[(2R,3S,4R,5R)-5-(6-Amino-9H-purin-9-yl)-3,4-dihydroxytetrahydro-2-furanyl]methyl}-4-hydroxybutanimidic acid	399651	1.41509e+06	643878	446574	5.51786e+07	846472	8.0461e+07	799972
1554		n/a	2-{1-[2-({6-[4-(tert-butyl)phenoxy]-3-pyridinyl}amino)-2-oxoethyl]cyclopentyl}acetic acid	125755	174165	161177	103871	1.29393e+07	85390.9	1.36033e+07	1.34008e+07
1555		n/a	2-{2-[(6-methoxy-2-morpholinopyridin-3-yl)amino]-2-oxoethoxy}acetic acid	4.38393e+07	4.2432e+07	4.62428e+07	4.08988e+07	1.17445e+06	2.38871e+08	1.01748e+06	2.42167e+08
1556		n/a	2-{4-[4-(3-methyl-1-benzothiophen-2-yl)-1,3-thiazol-2-yl]phenoxy}-5-(trifluoromethyl)pyridine	6.58489e+06	7.40654e+06	7.19432e+06	6.73403e+06	1.44881e+06	1.28524e+06	1.03931e+06	1.20421e+06
1557		n/a	2-amino-2-deoxyisochorismic acid	2.44346e+08	2.41542e+08	2.70772e+08	2.87674e+08	1.10745e+09	1.16596e+09	1.22346e+09	1.19947e+09
1558		n/a	2-Amino-3-methoxybenzoic acid	1.14936e+08	1.07686e+08	1.07388e+08	9.98692e+07	3.12606e+08	3.16618e+08	3.08355e+08	3.34383e+08
1559		n/a	2-Amino-4-[(4-aminobutyl)amino]butanoic acid	169010	153377	146930	142149	1.1413e+07	250349	1.12031e+07	259015
1560		n/a	2-Amino-4-{6-[(3-methyl-2-buten-1-yl)amino]-3H-purin-3-yl}butanoic acid	1.07823e+06	1.00333e+06	1.20998e+06	829654	116773	7.62398e+06	133995	124783
1561		n/a	2-Amino-4-pyrimidinecarboxylic acid	4.89035e+06	5.29024e+06	4.8461e+06	4.52843e+06	5.40397e+07	4.90003e+07	5.01223e+07	5.41584e+07
1562		n/a	2-Aminooctanedioic acid	2.86712e+07	2.88309e+07	3.00454e+07	2.98259e+07	3.15303e+06	3.65151e+06	3.73382e+06	4.49585e+06
1563		n/a	2-Cyclohexyl-4,6-dinitrophenol	420836	534095	309281	463151	5.09394e+06	5.16314e+06	4.59564e+06	4.77425e+06
1564		n/a	2'-Deoxyguanosine 5'-monophosphate (dGMP)	3.73686e+07	3.77478e+07	3.62892e+07	3.42331e+07	5.36445e+07	5.20821e+07	5.26757e+07	5.3364e+07
1565		n/a	2-Ethyl-N-{4-[(2R,3R)-3-(hydroxymethyl)-5-oxo-2-morpholinyl]phenyl}butanamide	1.78406e+06	2.2761e+06	5.88912e+06	2.9368e+06	618633	3.49882e+07	719153	3.72927e+07
1566		n/a	2'-fluoro-N-[3-(trifluoromethyl)phenyl][1,1'-biphenyl]-4-carboxamide	833825	730979	590309	683621	218925	1.07592e+07	223895	1.08918e+07
1567		n/a	2-hydroxy-6-ketononadienedioic acid	1.08148e+07	8.76318e+06	1.01841e+07	9.98053e+06	5.75068e+06	5.76456e+06	6.17306e+06	5.77847e+06
1568		n/a	2-imino-8-methoxy-2H-chromene-3-carbonitrile	1.37809e+07	1.54177e+07	1.69978e+07	1.56188e+07	4.03207e+06	6.75295e+06	4.1512e+06	3.64161e+06
1569		n/a	2-methoxy-17beta-estradiol 3-sulfate	334776	252378	316762	261875	151614	1.48806e+07	126320	243345
1570		n/a	2-Methoxy-4-[(1E)-3-oxo-1-propen-1-yl]phenyl beta-D-glucopyranoside	2.134e+08	1.75528e+08	1.11815e+08	1.13899e+08	3.50265e+09	3.89297e+09	3.59165e+09	3.51978e+09
1571		n/a	2-methyl-4-{2-[3-(trifluoromethyl)phenyl]diaz-1-enyl}aniline	1.59407e+06	2.06806e+06	2.16343e+06	1.87196e+06	3.3569e+06	2.17664e+06	2.31501e+06	2.77545e+06
1572		n/a	2-Methyl-4-phenyl-5-pyrimidinecarboxylic acid	6.76519e+06	7.60312e+06	7.83541e+06	7.41502e+06	173585	6.2245e+06	188895	6.2246e+06
1573		n/a	2-Methyl-N-morpholino-6-(trifluoromethyl)nicotinamide	2.43482e+06	2.47388e+06	2.33145e+06	2.22931e+06	1.01191e+07	1.05092e+07	1.08024e+07	1.25458e+07
1574		n/a	2-morpholino-1-phenyl-1-ethanol	99391.2	113746	119333	362195	1.466e+07	1.36066e+07	1.64779e+07	1.71161e+07
1575		n/a	2-morpholinophenyl 3,5-dimethyl-4-isoxazolesulfonate	4.56921e+06	4.94062e+06	4.93322e+06	4.59744e+06	2.61882e+06	3.14807e+06	2.31429e+06	2.5642e+06
1576		n/a	2-O-caffeoylglucaric acid	173143	182393	164764	158707	2.73817e+07	2.74363e+07	2.88243e+07	2.61279e+07
1577		n/a	2-O-ETHYL ASCORBIC ACID	645573	1.59889e+06	582375	426836	2.9348e+07	3.27116e+07	3.57522e+07	3.64263e+07
1578		n/a	2-Phenylbenzimidazole-5-sulfonic acid	488894	436640	815043	536053	7.03765e+06	208121	7.20473e+06	6.99729e+06
1579		n/a	2-phospho-L-lactic acid	7.40827e+08	5.57981e+08	7.19735e+08	6.7646e+08	6.79563e+06	1.18427e+07	7.05414e+06	2.51947e+06
1580		n/a	2-piperidinophenyl 4-(acetylamino)-3-chlorobenzenesulfonate	130180	189046	202519	131634	3.12689e+08	363708	3.4918e+08	946041
1581		n/a	2-sec-Butyl-3-methoxypyrazin	9.03185e+06	9.02695e+06	8.45664e+06	8.7828e+06	7.60928e+06	9.78086e+06	8.99481e+06	368357
1582		n/a	2-Thienylacetonitrile	463019	8.22681e+06	7.78623e+06	8.33111e+06	1.06071e+08	8.83608e+06	1.00569e+08	1.07948e+08
1583		n/a	2-thioxo-4-thiazolidinecarboxylic acid	8.06926e+06	6.89453e+06	7.35009e+06	1.76274e+07	1.85493e+07	2.53023e+07	2.42631e+07	2.4268e+07
1584		n/a	3-({[1-(2-Chloro-6-fluorobenzyl)-4-piperidinyl]amino}carbonyl)-2-pyrazinecarboxylic acid	1.42071e+08	1.48513e+08	1.42116e+08	1.48175e+08	210646	5.29328e+07	400895	5.27254e+07
1585		n/a	3-(1-pyrrolidinyl)-5-(trifluoromethyl)pyridine-2-carbothioamide	179166	292334	297544	301306	1.66286e+06	8.116e+07	2.07542e+06	5.49883e+07
1586		n/a	3-(2,3-dihydro-1,4-benzodioxin-6-ylamino)-2-[3-(trifluoromethyl)benzoyl]acrylonitrile	634212	518373	799886	537294	2.75917e+07	2.67986e+07	2.85802e+07	2.13657e+07
1587		n/a	3-(2,4-dihydroxyphenyl)-7-hydroxy-6,8-bis(3-methylbut-2-en-1-yl)-4H-chromen-4-one	324135	378070	345805	330234	2.96109e+06	7.67348e+07	3.11397e+06	3.16526e+06
1588		n/a	3-(2-bromophenyl)-2-(1-methyl-1H-benzo[d]imidazol-2-yl)-3-oxopropanenitrile	2.19015e+07	2.7992e+07	3.0349e+07	3.13922e+07	567220	8.37637e+06	1.4605e+06	7.60692e+06
1589		n/a	3-(2-chloro-6-fluorophenyl)-5-methyl-4-[4-(4-methylphenyl)-1,3-thiazol-2-yl]isoxazole	27066.7	31140.2	30384.2	31319.6	41092.7	1.8407e+07	41254	42648.5
1590		n/a	3-(4-Nitrophenyl)imidazo[1,5-a]pyridine	539650	500407	504955	518107	3.63583e+07	2.66884e+06	3.84881e+07	2.61254e+06
1591		n/a	3-(5-tert-Butyl-3-hydroxy-1,2-oxazol-4-yl)-L-alanine	7.70782e+06	7.05819e+06	7.55735e+06	6.1473e+06	2.07738e+07	8.70463e+06	2.19379e+07	2.68567e+07
1592		n/a	3-(acetamidomethylidene)-2-(hydroxymethyl)succinic acid	1.85058e+07	2.46831e+07	1.96306e+07	2.2905e+07	4.19775e+08	4.21779e+08	4.04225e+08	3.73668e+08
1593		n/a	3-(dimethylamino)-1-phenylprop-2-en-1-one	1.85016e+07	2.55065e+07	1.30854e+07	2.29429e+07	930757	881833	919656	940457
1594		n/a	3-(Isothiocyanatomethyl)-4-methoxy-1H-indole	126691	129920	135220	145885	147849	3.43877e+07	152883	162587
1595		n/a	3-(tert-butyl)-1-methyl-4,5-dihydro-1H-pyrazol-5-one	419325	465692	224300	226028	2.038e+07	2.03273e+07	2.21117e+07	2.13898e+07
1596		n/a	3-(tert-Butyl)-N-[4-(2,3-dihydroimidazo[2,1-b][1,3]thiazol-6-yl)phenyl]-1-methyl-1H-pyrazole-5-carboxamide	4.17432e+06	4.46523e+06	4.78582e+06	3.69802e+06	6.14989e+07	6.07898e+07	6.23557e+07	6.51278e+07
1597		n/a	3,3,5-trimethyl-3H,11H-pyrano[3,2-a]carbazole	1.69223e+06	1.58212e+06	1.85079e+06	1.27039e+06	234614	1.0245e+07	235151	9.75802e+06
1598		n/a	3,3a,6-Trihydroxy-3-(1H-indol-3-ylmethyl)tetrahydrofuro[3,2-b]furan-2(3H)-one	1.36957e+08	1.34089e+08	1.37289e+08	1.29344e+08	8.51899e+08	8.97459e+08	8.99298e+08	8.93494e+08
1599		n/a	3,4-Bis(3-Methoxyanilino)cyclobut-3-ene-1,2-dione	61771.2	61418	61824.7	92793.1	4.33509e+06	4.33771e+06	4.4221e+06	4.31612e+06
1600		n/a	3,4-Bis(4-propan-2-ylanilino)cyclobut-3-ene-1,2-dione	1.09425e+06	1.15695e+06	1.16165e+06	1.1033e+06	2.00329e+07	206817	1.91229e+07	2.53133e+07
1601		n/a	3,4-dihydro-4-oxo-2H-1,3-benzoxazine-2-spiro-4'-(1'-ethylpiperidine)	5.62377e+06	6.46418e+06	6.59442e+06	6.28714e+06	454094	522476	578441	769734
1602		n/a	3,4-dihydroxyphenylpyruvic acid	1.90221e+07	1.61837e+07	1.20298e+07	1.28999e+07	2.67825e+08	2.88538e+08	2.93433e+08	2.8992e+08
1603		n/a	3,5-dichloro-2-hydroxybenzaldehyde N-(3-methyl-2,3-dihydro-1H-inden-1-ylidene)hydrazone	670669	614065	679938	815786	1.80047e+07	1.60401e+07	1.59369e+07	1.63017e+07
1604		n/a	3,6-Dideoxy-D-xylo-hexopyranose	2.43374e+07	1.96032e+07	2.30008e+07	1.95868e+07	2.14311e+07	2.47869e+07	2.35534e+07	2.89561e+07
1605		n/a	3,9-Dihydro-2H-purine-6,8-diol	2.32811e+06	1.36698e+06	1.61024e+06	1.71121e+06	6.12352e+08	1.76124e+06	1.00738e+09	9.52293e+08
1606		n/a	3-[3-(beta-D-Glucopyranosyloxy)-2-hydroxyphenyl]propanoic acid	4.22216e+06	3.63878e+06	4.01869e+06	3.97098e+06	2.99335e+06	3.40902e+06	2.9417e+06	2.83666e+06
1607		n/a	3-Amino-2-(1-pyrrolidinylcarbonyl)-4(3H)-quinazolinone	9.966e+07	9.77039e+07	9.257e+07	8.92832e+07	734639	441092	460939	439700
1608		n/a	3-amino-5-(thien-2-yl)thiophene-2-carboxamide	7.33703e+06	8.00184e+06	7.92488e+06	8.01317e+06	249192	590405	255897	727026
1609		n/a	3-Deoxy-D-manno-octulosonic acid	5.38279e+07	8.66144e+07	4.69902e+07	5.06155e+07	2.6688e+08	2.92735e+08	1.95106e+08	2.57175e+08
1610		n/a	3-ethyl-4-hydroxy-1-methyl-1,2-dihydroquinolin-2-one	791394	701194	657406	720646	186991	7.63086e+07	209381	7.50639e+07
1611		n/a	3-Hydroxy-3,5,5-trimethyl-4-(3-oxo-1-buten-1-ylidene)cyclohexyl β-D-glucopyranoside	8.87258e+08	8.52541e+08	8.5103e+08	7.62587e+08	1.17386e+09	1.18768e+09	1.22931e+09	1.14834e+09
1612		n/a	3-Methoxy-1-({5-[(2-oxo-2-phenylethyl)thio]-1,3,4-oxadiazol-2-yl}methyl)-1,2-dihydropyridin-2-one	1.15092e+06	702365	638257	662654	3.76234e+06	5.07116e+07	2.45289e+06	4.38076e+07
1613		n/a	3-methyl-1-benzothiophene-2-carbaldehyde oxime	2.76805e+07	3.12001e+07	3.28083e+07	3.08412e+07	1.13584e+08	1.2392e+08	1.21467e+08	1.16846e+08
1614		n/a	3-Methyl-5-(5,5,8a-trimethyl-2-methylene-7-oxodecahydro-1-naphthalenyl)pentyl acetate	53616	41012.5	53715.6	49126.5	71396.7	2.63987e+07	75533.9	73080.2
1615		n/a	3-methyl-5-oxo-5-(4-toluidino)pentanoic acid	1.39886e+08	1.46485e+08	1.61702e+08	1.60371e+08	6.53211e+08	7.18158e+08	7.15541e+08	7.1487e+08
1616		n/a	3-morpholino-5,6-diphenylpyridazine-4-carbonitrile	1.75337e+07	1.64474e+07	1.54053e+07	1.45426e+07	4.8104e+07	4.58093e+07	4.95584e+07	4.71658e+07
1617		n/a	3-O-beta-D-galactosyl-sn-glycerol	1.1783e+07	1.10001e+07	1.01567e+07	9.25399e+06	7.47192e+06	5.83394e+06	5.76594e+06	5.42319e+06
1618		n/a	3-tert-Butyladipic acid	6.13227e+06	5.86567e+06	6.34075e+06	5.44114e+06	1.03998e+07	1.04555e+07	1.03673e+07	1.01297e+07
1619		n/a	4-((5-(4-Nitrophenyl)oxazol-2-yl)amino)benzonitrile	1.32806e+08	1.37416e+08	1.33238e+08	1.26239e+08	4.62917e+07	5.49605e+07	1.13476e+07	2.11622e+07
1620		n/a	4-(2,3-dihydro-1,4-benzodioxin-6-yl)-1,2-diphenylbut-2-ene-1,4-dione	2.79665e+07	2.96322e+07	2.98641e+07	2.8709e+07	200051	4.4099e+06	1.06167e+06	4.38447e+06
1621		n/a	4-(2-chloro-6-fluorophenyl)-1,3-thiazol-2-amine	9.1965e+06	9.20369e+06	9.04172e+06	9.12109e+06	311187	2.72174e+06	352804	1.97832e+06
1622		n/a	4-(3,4-dimethoxyphenyl)-3-methyl-1H-pyrazol-5-amine	331248	376680	532036	401305	5.05779e+06	5.61504e+06	5.4575e+06	4.79279e+06
1623		n/a	4-(3-methoxy-5,6-dihydrobenzo[c]acridin-7-yl)morpholine	70362.5	67045.5	71346.8	70818.9	5.42491e+06	118440	5.59293e+06	5.28977e+06
1624		n/a	4-(4-Chlorophenyl)-3-[3-(trifluoromethyl)phenyl]-2,3-dihydro-1,3-thiazol-2-imine	6.38824e+06	6.90792e+06	6.90818e+06	6.86229e+06	667391	685791	668638	672359
1625		n/a	4-(4-methoxyphenyl)-6-pyridin-4-yl-1,3,5-triazin-2(3H)-one	7.59282e+06	7.13466e+06	6.87544e+06	6.89589e+06	3.31851e+07	3.17672e+07	3.01379e+07	2.76876e+07
1626		n/a	4,4'-Dihydroxybiphenyl	2.73573e+08	2.68034e+08	2.66686e+08	2.47378e+08	2.8103e+08	2.91924e+08	2.84714e+08	2.88196e+08
1627		n/a	4,4'-dimethoxy[1,1'-biphenyl]-2-carbonitrile	414917	686690	524250	479241	825820	2.87906e+07	312315	649551
1628		n/a	4,5-Dihydroxyphthalic acid	3.65307e+07	5.4007e+07	5.2563e+07	5.49292e+07	2.66926e+07	2.79493e+07	2.68016e+07	3.91712e+07
1629		n/a	4,6-dimethyl-2-(2-thienylcarbonyl)isothiazolo[5,4-b]pyridin-3(2H)-one	5.88653e+06	6.02156e+06	5.6304e+06	5.517e+06	214787	182937	169344	239430
1630		n/a	4-[(E)-2-{[2-(4-Hydroxyphenyl)ethyl]amino}vinyl]-2,3-dihydro-2,6-pyridinedicarboxylic acid	3.76567e+06	5.44074e+06	5.92373e+06	1.7935e+06	364242	3.17742e+07	349822	2.82902e+07
1631		n/a	4-[2-(2-oxo-1-imidazolidinyl)ethyl]-1lambda~6~,4-thiazinane-1,1-dione	2.92961e+06	2.44558e+06	2.55228e+06	2.33348e+06	1.60252e+07	1.06862e+06	1.8611e+07	1.61662e+07
1632		n/a	4-[4-(2'-fluoro[1,1'-biphenyl]-4-yl)-5-methyl-1,3-thiazol-2-yl]morpholine	2.98417e+06	2.94893e+06	2.92281e+06	2.90119e+06	7.77679e+06	7.88674e+06	5.43339e+06	5.13598e+06
1633		n/a	4-[4-(4-Hydroxy-3-methoxyphenyl)tetrahydro-1H,3H-furo[3,4-c]furan-1-yl]-2-methoxyphenyl hexopyranoside	2.42315e+07	2.83731e+07	2.7825e+07	2.25134e+07	1.13007e+07	1.16194e+07	1.11429e+07	1.0699e+07
1634		n/a	4-[4-(tert-butyl)-1,3-thiazol-2-yl]benzaldehyde 1-[2-nitro-4-(trifluoromethyl)phenyl]hydrazone	101962	103809	109243	96483.3	9.31917e+06	9.84544e+06	9.58173e+06	9.21048e+06
1635		n/a	4-{[(4,6-Dimethoxypyrimidin-2-yl)amino]methylidene}-2-phenyl-4,5-dihydro-1,3-oxazol-5-one	80839.5	81828.3	114811	110125	3.25441e+07	235448	3.18936e+07	3.31086e+07
1636		n/a	4-Acetyl-3-hydroxy-5-methylphenyl β-D-glucopyranoside	1.78009e+07	1.78239e+07	1.78778e+07	1.82367e+07	5.17306e+07	5.33316e+07	5.48646e+07	5.19104e+07
1637		n/a	4-amino-2-methyl-5-phosphooxymethylpyrimidine	1.33859e+08	1.37362e+08	1.31748e+08	1.31574e+08	3.28386e+07	3.28456e+07	3.31989e+07	4.30201e+07
1638		n/a	4-Amino-2-pyrazin-2-ylpyrimidine-5-carbonitrile	110621	405688	425126	89432.7	8.91002e+06	150151	9.29918e+06	9.08255e+06
1639		n/a	4-Amino-3-fluorophenol	1.3519e+08	1.35127e+08	1.391e+08	1.26706e+08	5.23148e+06	1.06959e+08	506346	1.03396e+08
1640		n/a	4-chloro-5-morpholino-2-quinoxalin-2-ylpyridazin-3(2H)-one	1.37096e+07	1.48462e+07	1.27158e+07	1.31541e+07	8.12004e+07	6.88019e+07	7.54614e+07	7.29874e+07
1641		n/a	4-Chlorobenzophenone	1.11261e+06	1.13198e+06	1.06662e+06	1.07299e+06	7.29925e+06	1.85948e+07	7.9531e+06	1.819e+07
1642		n/a	4-Chloro-N-{[(2R,3S,4R,5S)-3,4-dihydroxy-5-{2-oxo-2-[4-(2-pyridinyl)-1-piperazinyl]ethyl}tetrahydro-2-furanyl]methyl}benzenesulfonamide	465124	372629	266511	358304	2.13872e+07	199641	2.29723e+07	200681
1643		n/a	4-dimethylalyltryptophan	572181	614058	543498	558609	1.27453e+07	1.14735e+07	1.23383e+07	1.22313e+07
1644		n/a	4-ethoxy-N-[(4-methoxyphenyl)methylene]aniline	2.98238e+07	2.94627e+07	2.92596e+07	2.83912e+07	2.70292e+07	2.75197e+07	2.54059e+07	2.79427e+07
1645		n/a	4-Fluoro furanyl fentanyl 3-furancarboxamide	577640	436289	402516	485718	6.08958e+06	77188.7	4.26402e+06	4.89903e+06
1646		n/a	4-heptyl-3-methyl-1H-pyrazol-5-ol	480966	487000	467571	459500	589645	8.488e+06	605182	8.83028e+06
1647		n/a	4-Hydroxy-3-methoxybenzenepropanal	173540	89603.2	173780	144325	1.27944e+07	1.26418e+07	1.29765e+07	1.33506e+07
1648		n/a	4-hydroxy-6-(2-oxoheptyl)pyran-2-one	2.42832e+07	2.39042e+07	2.4268e+07	2.24002e+07	1.85503e+08	1.81961e+08	1.9619e+08	2.02866e+08
1649		n/a	4-hydroxy-6-pentylpyran-2-one	8.8711e+06	8.18188e+06	7.6768e+06	7.96926e+06	687767	3.14359e+07	726481	2.9768e+07
1650		n/a	4-hydroxy-7-methyl-2-(2-{[3,4,5-trihydroxy-6-(hydroxymethyl)oxan-2-yl]oxy}propan-2-yl)-2H,3H,5H-furo[3,2-g]chromen-5-one	284101	281311	394874	318541	1.69737e+07	211596	1.85936e+07	172834
1651		n/a	4-Hydroxybutyric acid (GHB)	3.74285e+07	3.67651e+07	3.40688e+07	3.19514e+07	4.39728e+07	4.25687e+07	4.24247e+07	3.32939e+07
1652		n/a	4-Hydroxyphthalic acid	3.78095e+07	3.65005e+07	3.17831e+07	2.05122e+07	1.39454e+09	1.08668e+09	4.7048e+08	5.12247e+08
1653		n/a	4-Methoxy-butyryl fentanyl	6.60534e+06	3.95501e+06	968206	1.07129e+06	1.4599e+07	403979	1.54208e+07	1.504e+07
1654		n/a	4-Methoxy-N-(5-{5-[(2S)-1-(3-pyridinylmethyl)-2-pyrrolidinyl]-1,2,4-oxadiazol-3-yl}-2-pyridinyl)benzamide	483148	415207	317453	356764	265185	1.45819e+07	265877	1.4995e+07
1655		n/a	4-Methyl 2-oxobutanedioate	1.53172e+08	1.55552e+08	1.5131e+08	1.6512e+08	2.32043e+08	2.4389e+08	2.35624e+08	2.28481e+08
1656		n/a	4-Oxo-2-phenyl-4H-chromen-3-yl 2-O-beta-D-glucopyranosyl-beta-D-glucopyranoside	105976	51481	61115	91635.8	4.94391e+06	4.66905e+06	5.10478e+06	5.03664e+06
1657		n/a	4-Oxo-2-propylpentanoic acid	1.88891e+07	1.69387e+07	1.58098e+07	1.61511e+07	2.08427e+07	2.05973e+07	2.20385e+07	2.18709e+07
1658		n/a	4-phenylbenzo[4,5]imidazo[1,2-a]pyrimidin-2-amine	126830	128376	126277	129879	5.94222e+06	175782	6.82656e+06	198970
1659		n/a	4-Phthalimido-2-butyne	223501	241426	267921	173393	3.33301e+07	3.26102e+07	3.34648e+07	3.13027e+07
1660		n/a	4-tert Butylbenzoic acid	8.91656e+07	9.11719e+07	8.88456e+07	8.00683e+07	795422	4.47169e+08	1.05095e+06	784541
1661		n/a	5-({[3-chloro-5-(trifluoromethyl)-2-pyridyl]methyl}thio)-4-pentyl-4H-1,2,4-triazol-3-ol	9.53815e+08	5.84242e+08	1.38687e+09	6.68275e+08	1.22035e+09	1.4356e+09	5.01565e+08	7.09408e+08
1662		n/a	5-(3,4-dimethoxyphenyl)-2-(2-thienyl)-7-(trifluoromethyl)pyrazolo[1,5-a]pyrimidine	4.99493e+06	5.28417e+06	5.09553e+06	5.27041e+06	296294	276641	282019	268942
1663		n/a	5-(3'-carboxy-3'-oxopropyl) -4,6-dihydroxypicolinate	7.92798e+09	7.82967e+09	8.0733e+09	7.95728e+09	5.36098e+06	1.49672e+09	1.00122e+07	1.4871e+09
1664		n/a	5-(3-cyclohexylprop-1-ynyl)nicotinic acid	9.94727e+06	9.93067e+06	7.62622e+06	8.58344e+06	3.55272e+06	2.99579e+06	3.69331e+06	4.8141e+06
1665		n/a	5-(5-Hydroxy-3,6,7-trimethoxy-4-oxo-4H-chromen-2-yl)-2-methoxyphenyl beta-D-glucopyranoside	1.02251e+07	1.00156e+07	1.06187e+07	9.49559e+06	6.57218e+06	6.51667e+06	6.17069e+06	6.2227e+06
1666		n/a	5-(Ethylsulfonyl)-2-[(3S)-1-(tetrahydro-2H-pyran-4-yl)-3-pyrrolidinyl]-1,3-benzoxazole	2.69918e+06	2.64373e+06	2.29635e+06	1.84002e+06	2.35222e+06	1.30283e+08	1.80827e+06	1.2962e+08
1667		n/a	5(Z),8(Z),11(Z)-Eicosatrienoic acid methyl ester	62778.9	87412.2	78132.6	74374.8	62334.7	3.27669e+06	73624.9	73065.2
1668		n/a	5,6-Dihydroxy-3-methyl-2(1H)-quinolinone	628735	621542	664244	894801	331075	1.2338e+07	303701	1.27081e+07
1669		n/a	5-[(dimethylamino)methylidene]-3-phenyl-1,3-thiazolane-2,4-dione	275471	290276	255263	275556	1.18526e+07	316885	1.04708e+07	300336
1670		n/a	5-[3-(Benzyloxy)-4-methoxybenzyl]-2,4-pyrimidinediamine	1.33742e+06	1.25716e+06	1.28887e+06	1.09684e+06	8.81167e+06	9.92469e+06	9.35034e+06	8.18512e+06
1671		n/a	5-amino-1-phenyl-1H-pyrazole-4-carbonitrile	3.42786e+07	3.27878e+07	3.34911e+07	2.66973e+07	3.10111e+07	2.8812e+07	2.98319e+07	2.67942e+07
1672		n/a	5-aminoimidazole-4-carboxylic acid	6.46146e+06	2.25893e+06	7.41819e+06	7.29964e+06	2.63018e+09	3.679e+06	2.74457e+09	3.54507e+06
1673		n/a	5-benzhydryl-1-(phenylsulfonyl)-1H-pyrazole	214305	312931	317327	225727	7.26106e+06	7.07374e+06	6.50698e+06	7.76705e+06
1674		n/a	5-Fluoro AMB metabolite 6	235411	141134	247639	188886	390379	7.63876e+06	189432	6.34494e+06
1675		n/a	5-Hydantoinpropionic acid	3.19347e+06	3.83938e+06	3.60172e+06	3.3215e+06	2.14314e+07	1.92525e+07	1.84449e+07	1.76411e+07
1676		n/a	5-hydroxy-4-methoxy-5,6-dihydro-2H-pyran-2-one	2.77472e+08	2.7678e+08	9.37597e+07	2.49402e+08	3.31416e+08	3.80319e+08	3.86863e+08	3.25252e+08
1677		n/a	5-Isoxazol-5-yl-N-[4-(4-methylpiperazin-1-yl)benzyl]thiophene-2-sulfonamide	129781	124743	121478	111951	1.50484e+07	1.51381e+07	1.45193e+07	1.35739e+07
1678		n/a	5-Methoxy methylone	5.37699e+06	6.39293e+06	5.51611e+06	5.00483e+06	3.38018e+07	3.0756e+07	2.95677e+07	3.01973e+07
1679		n/a	5-methoxy-8,8-dimethyl-2-phenyl-4H,8H-pyrano[2,3-h]chromen-4-one	207285	45377.4	181464	5.01994e+06	2.27251e+07	1.76135e+07	2.52497e+07	2.00833e+07
1680		n/a	5'-O-beta-D-Glucosylpyridoxine	2.62824e+07	2.5841e+07	2.4459e+07	2.27148e+07	2.47295e+07	2.52595e+07	2.6675e+07	2.33774e+07
1681		n/a	5-phenyl-1,3,4-thiadiazol-2-amine	292178	294992	305217	301397	6.86498e+07	698673	1.09214e+08	639965
1682		n/a	5-ureidoimidazole-4-carboxylic acid	9.01992e+06	8.85927e+06	9.03905e+06	9.37587e+06	1.85192e+07	2.06395e+07	2.09804e+07	2.13092e+07
1683		n/a	6-(Isopropylthio)purine	2.12507e+07	2.5826e+07	2.22409e+07	2.34503e+07	6.62129e+07	6.21897e+07	6.53215e+07	6.07725e+07
1684		n/a	6,7,8-Triphenyl-2,3-dihydro[1,2,4]triazolo[4,3-b]pyridazin-3-one	460281	875031	2.22765e+06	442044	1.28751e+08	4.94215e+06	1.27472e+08	4.26826e+06
1685		n/a	6,7-dihydro-5H-dibenzo[d,f][1,3]diazepin-6-one	4.84833e+06	4.77397e+06	5.93004e+06	4.3227e+06	5.28367e+06	5.25662e+06	4.71806e+06	3.28139e+06
1686		n/a	6-[(6-Aminohexanoyl)amino]hexanoic acid	2.32602e+07	2.29932e+07	2.09714e+07	2.10257e+07	2.84149e+07	2.71959e+07	3.1117e+07	2.71848e+07
1687		n/a	6-[(dimethylamino)methylidene]-6,7,8,9-tetrahydro-5H-benzo[a]cyclohepten-5-one	8.22915e+06	7.93228e+06	8.85116e+06	8.57309e+06	9.327e+07	1.11168e+06	9.34825e+07	9.26411e+07
1688		n/a	6-[8-Hydroxy-1-(hydroxymethyl)octahydro-2H-quinolizin-3-yl]-2-piperidinone	2.79867e+06	3.01557e+06	3.32894e+06	3.22506e+06	1.63686e+06	2.24429e+06	1.57868e+06	1.63571e+06
1689		n/a	6-Acetamido-3-aminohexanoic acid	2.17154e+07	2.09649e+07	2.23682e+07	1.9841e+07	614703	1.05158e+08	624223	1.03071e+08
1690		n/a	6-Desmethylmonacolin J	45623.3	49143.3	103226	47216.3	1.78195e+07	1.70833e+07	1.74335e+07	1.6391e+07
1691		n/a	6-Hydroxy-8-methoxy-3-methyl-3,4-dihydro-1H-isochromen-1-one	2.05068e+07	2.33807e+07	1.70989e+07	2.5714e+07	3.23704e+07	3.29686e+07	3.02173e+07	2.84301e+07
1692		n/a	6-Hydroxypicolinic acid	7.07618e+06	7.28989e+06	7.87506e+06	7.96349e+06	4.83436e+06	4.79721e+06	5.3853e+06	4.79282e+06
1693		n/a	6-methyl-4-(morpholinomethyl)-2H-chromen-2-one	4.34158e+06	4.16099e+06	4.81718e+06	4.16916e+06	5.86808e+06	5.28838e+06	5.72052e+06	5.73551e+06
1694		n/a	6-methyl-5-nitroquinoline	153142	58499.8	54676.7	137355	5.82032e+06	5.69743e+06	5.49569e+06	5.44423e+06
1695		n/a	6-Nitro-2,3-diphenylquinoxaline	480118	423936	422120	550477	1.38284e+06	9.71645e+07	1.13767e+06	9.80901e+07
1696		n/a	6-O-(1H-Indol-3-ylacetyl)hexopyranose	1.62526e+06	1.31011e+06	1.5761e+06	1.50385e+06	1.25434e+08	1.21638e+08	1.23292e+08	1.2388e+08
1697		n/a	6-O-acetyl-beta-D-glucose	2.08902e+06	2.42326e+06	2.34132e+06	2.16115e+06	1.21909e+07	1.22058e+07	1.21133e+07	1.12415e+07
1698		n/a	6-O-sinapoyl-D-glucono-1,5-lactone	1.2501e+07	1.21316e+07	1.20406e+07	1.16175e+07	1.57164e+07	1.62799e+07	1.4737e+07	1.56144e+07
1699		n/a	7,9-dimethoxy-6-(4-methoxyphenyl)-2H,8H-[1,3]dioxolo[4,5-g]chromen-8-one	3.34528e+07	3.59806e+07	3.77684e+07	3.87498e+07	2.48764e+07	2.3921e+07	2.41146e+07	2.26814e+07
1700		n/a	7-[(3,3-dimethyloxiran-2-yl)methoxy]-6-methoxy-2H-chromen-2-one	572017	587785	537556	443301	3.72899e+07	908178	3.82454e+07	546287
1701		n/a	7-Deoxypancratistatin	213011	153776	153360	132969	2.68383e+07	2.68189e+07	2.82826e+07	2.74325e+07
1702		n/a	7-Hydroxy-2-oxo-2H-chromen-3-yl beta-D-glucopyranoside	4.10331e+09	3.8832e+09	4.14653e+09	3.66072e+09	3.97507e+09	3.94895e+09	3.9347e+09	3.90904e+09
1703		n/a	7-Hydroxy-8-methoxycoumarin	502920	568921	631212	532381	2.09568e+07	1.67692e+07	1.79239e+07	1.69059e+07
1704		n/a	7-methoxy-1-methyl-3H,4H,9H-pyrido[3,4-b]indole	2.07877e+06	1.92803e+06	2.01489e+06	2.05508e+06	5.10607e+06	4.84539e+06	4.9334e+06	4.89134e+06
1705		n/a	8,8'-dicarboxy-1,1'-binaphthalene	4.57023e+07	3.22136e+07	3.46501e+07	3.8212e+07	3.19353e+08	2.61466e+08	2.92094e+08	3.26086e+08
1706		n/a	8-{4-Oxo-5-[(2E)-2-penten-1-yl]-2-cyclopenten-1-yl}octanoate	202995	199963	205903	382083	389799	6.90933e+06	377717	8.16564e+06
1707		n/a	8-amino-5-hydroxy-4-iminonaphthalen-1-one	427536	572990	627920	777151	5.00286e+06	5.13559e+06	7.38206e+06	4.31263e+06
1708		n/a	8-Hydroxyquinoline	2.75727e+08	2.56154e+08	2.44103e+08	2.30094e+08	1.19776e+10	1.09782e+10	3.73669e+09	4.09776e+09
1709		n/a	8-Iso-15-keto-prostaglandin-F2β	64782.1	67133.7	62578.4	60911.6	3.86052e+06	3.87436e+06	3.96306e+06	4.47621e+06
1710		n/a	8-Methyl-8-azabicyclo[3.2.1]oct-3-yl (2E)-2-methyl-2-butenoate	1.90454e+06	2.21412e+06	1.83218e+06	1.89952e+06	158299	2.47342e+07	159332	177985
1711		n/a	9-(2,3-Dihydroxy-3-methylbutoxy)-7H-furo[3,2-g]chromen-7-one	295292	341640	327587	322323	6.8519e+06	259841	7.88752e+06	259629
1712		n/a	9-Chloro-10-hydroxyhexadecanoic acid	875543	949516	870560	926325	1.13255e+07	8.36734e+06	1.17095e+07	1.13499e+07
1713		n/a	9-Oxo-4,5,6,7,8,9-hexahydropyrazolo[5,1-b]quinazoline-3-carbonitrile	470425	357031	373831	361656	1.05987e+07	8.36893e+06	9.2479e+06	6.85244e+06
1714		n/a	alonimid	1.5194e+08	1.57845e+08	1.62405e+08	1.59765e+08	7.22659e+08	7.16831e+08	1.66668e+08	7.04642e+08
1715		n/a	amtolmetin guacil	2.17817e+06	6.18004e+06	3.13521e+06	1.72098e+06	1.02466e+08	848702	1.02293e+08	1.00865e+08
1716		n/a	Anatoxin-a	4.30554e+06	4.57577e+06	5.55277e+06	5.38381e+06	204969	211471	2.0712e+06	1.59618e+06
1717		n/a	anthopleurine	3.23372e+07	3.23321e+07	3.2583e+07	3.24457e+07	6.6888e+07	7.33254e+07	6.64391e+07	6.7254e+07
1718		n/a	APAZIQUONE	3.50032e+06	4.17653e+06	3.40744e+06	3.21823e+06	655774	460530	429172	603115
1719		n/a	apronalide	1.6493e+07	1.7678e+07	1.38955e+07	1.68955e+07	9.24264e+06	9.6873e+06	8.93515e+06	9.35858e+06
1720		n/a	APV	8.07503e+07	7.97351e+07	8.04949e+07	8.25261e+07	1.0874e+08	1.14183e+08	1.15163e+08	1.15988e+08
1721		n/a	Arteglasin A	647282	640900	604488	575003	1.57667e+07	783302	1.69373e+07	1.42876e+06
1722		n/a	ascopyrone M	2.40864e+09	2.69907e+09	2.52534e+09	2.63821e+09	2.10821e+09	2.33688e+09	2.52293e+09	2.3128e+09
1723		n/a	Astromicin B	27014.2	3.43798e+06	3.21612e+06	3.00568e+06	1.71839e+07	61432.5	1.52526e+07	1.25904e+07
1724		n/a	Bayer E 39 Soluble	77639.7	84699.1	79861.1	79337.4	5.584e+06	89632	5.59031e+06	5.94058e+06
1725		n/a	BB-22 3-Carboxyindole metabolite	8.47272e+06	7.86321e+06	8.26202e+06	8.23367e+06	7.14981e+06	7.30544e+06	7.17222e+06	6.96622e+06
1726		n/a	benzoylthiocarbimide	240709	278490	267035	262744	3.29014e+07	255654	3.25141e+07	268472
1727		n/a	benzyl 4-({2-[4-(aminosulfonyl)phenyl]hydrazino}carbonyl)tetrahydro-1(2H)-pyridinecarboxylate	179803	349951	229859	280339	3.36652e+07	218627	3.26306e+07	245573
1728		n/a	beta-Methylamino-L-alanine	109204	100274	109179	133072	8.55726e+06	225022	9.14493e+06	237885
1729		n/a	Bis(2-ethylhexyl) phthalate	9.7224e+07	2.36813e+08	1.96708e+07	1.98866e+07	1.44851e+07	1.657e+07	9.4492e+06	8.28988e+06
1730		n/a	Bis(2-ethylhexyl)adipate	2.74821e+09	1.02277e+09	6.0523e+08	4.07984e+08	849904	1.26451e+08	1.46152e+06	1.25813e+06
1731		n/a	bornelone	2.02633e+06	1.89571e+06	1.96402e+06	1.86672e+06	127695	6.52513e+06	113269	115130
1732		n/a	Butylisopropylamine	4.38353e+07	4.90074e+07	3.37395e+07	3.27186e+07	5.99381e+07	5.87194e+07	6.46178e+07	6.08586e+07
1733		n/a	BZ2605000	131691	1.02902e+06	863236	914474	315074	1.96005e+07	322214	1.96098e+07
1734		n/a	Calystegin B2	7.2544e+07	8.06132e+07	6.91872e+07	7.18545e+07	1.52657e+08	1.85156e+08	2.00756e+08	2.23546e+08
1735		n/a	Cannabisin F	69734.5	2.31156e+07	67116.2	497180	6.47237e+06	216416	1.23714e+07	1.31164e+07
1736		n/a	carbamazepine-d10	155856	68402.7	110754	177751	8.42915e+06	86938.9	8.53254e+06	8.68602e+06
1737		n/a	cartazolate	541207	278880	702366	644541	163525	6.44491e+06	174226	6.98658e+06
1738		n/a	CAY10595	1.04768e+07	1.51316e+07	1.02502e+07	1.15848e+07	2.90665e+06	2.68789e+06	580582	2.57389e+06
1739		n/a	cis-trihomoaconitic acid	1.80707e+08	1.66242e+08	2.16178e+08	1.45212e+08	2.24401e+06	1.28174e+06	1.02107e+06	712335
1740		n/a	Cl2201	698838	677583	859865	759511	6.80452e+06	2.28202e+06	6.44862e+06	1.89549e+06
1741		n/a	Coronafacic acid	6.92287e+06	6.99971e+06	6.38823e+06	6.41327e+06	607705	1.48683e+07	585152	586798
1742		n/a	CP 24,879	9.7302e+06	9.28728e+06	9.75632e+06	9.7496e+06	119715	1.60438e+07	87218.1	87785.1
1743		n/a	DESMETHYLSELEGILINE	1.2178e+07	321842	5.93583e+06	3.64416e+06	626030	995332	669523	759829
1744		n/a	DH2090000	390323	333625	441686	427211	1.03473e+07	9.26111e+06	1.09793e+07	8.93708e+06
1745		n/a	DH3325000	2.72501e+09	2.46187e+09	2.76307e+09	2.73207e+09	3.68644e+09	2.71981e+09	3.19883e+09	2.87531e+09
1746		n/a	Dibutyl sebacate	1.06682e+07	93727.8	1.44408e+06	1.01699e+06	307570	380879	315425	261293
1747		n/a	Dibutylone	77471	214126	187302	106801	96129.7	4.73634e+06	103392	104557
1748		n/a	Didecyldimethylammonium	3.14604e+06	47566.9	38507.4	41084.8	50498.8	1.40948e+07	47419.2	45275.2
1749		n/a	Diethyl (2R,3R)-2-hydroxy-3-methylsuccinate	1.15564e+06	1.16721e+06	1.17047e+06	1.09729e+06	8.69206e+06	7.16296e+06	7.29936e+06	8.06849e+06
1750		n/a	dihydralazine	2.24943e+06	354133	1.77939e+06	1.74836e+06	2.30388e+07	2.56806e+06	2.60661e+07	2.67096e+07
1751		n/a	Diisobutylphthalate	6.18653e+07	136665	163041	113171	185397	180916	146450	187609
1752		n/a	dilauroyl peroxide	1.25962e+06	1.20755e+06	1.37583e+06	1.11271e+06	8.36914e+06	55682.9	8.71055e+06	8.70293e+06
1753		n/a	dimethyl 1,4-dihydro-1,2,4,5-tetraazine-3,6-dicarboxylate	180037	793538	189889	181175	2.36994e+07	221712	2.27818e+07	179209
1754		n/a	Dimethyl mesaconate	5.84106e+07	5.96529e+07	6.29298e+07	5.33148e+07	1.61902e+07	1.99176e+07	2.20533e+07	1.94936e+07
1755		n/a	Dinitro-ortho-cresol	472551	486728	503502	509456	7.98285e+07	581168	1.2496e+08	1.04235e+08
1756		n/a	dipyrocetyl	3.80679e+08	3.70202e+08	3.60149e+08	2.2384e+08	8.56049e+08	8.46249e+08	9.62707e+08	9.2491e+08
1757		n/a	Disperse blue 7	336785	304842	242266	362937	1.94933e+07	186287	1.738e+07	195812
1758		n/a	Disperse red 1	373948	2.52402e+07	4.29311e+06	3.75017e+06	1.70854e+07	91479.5	1.70617e+07	1.66172e+07
1759		n/a	Disperse red 11	77998.1	1.95458e+06	72912.2	74464.3	2.14862e+06	58126	1.7636e+06	1.87555e+06
1760		n/a	Djenkolic Acid	2.41458e+07	2.68102e+07	2.6629e+07	2.73908e+07	3.36943e+08	3.31549e+08	3.24361e+08	3.30076e+08
1761		n/a	Dodecyl sulfate	8.46771e+07	7.8096e+07	9.04835e+07	8.72643e+07	1.76597e+08	1.67013e+08	1.84271e+08	1.79155e+08
1762		n/a	D-α-Hydroxyglutaric acid	7.71756e+07	7.35721e+07	8.78202e+07	6.63272e+07	3.90222e+07	3.8853e+07	4.14439e+07	3.7682e+07
1763		n/a	Ethyl (2R,3S)-3-hydroxy-2-methylbutanoate	4.30433e+07	4.23478e+07	4.05147e+07	4.14379e+07	4.55347e+07	4.47028e+07	4.66785e+07	4.71741e+07
1764		n/a	ethyl 1-(4-acetyl-2-aminophenyl)piperidine-4-carboxylate	174399	100083	120500	96583.2	6.54723e+06	206210	7.16352e+06	152051
1765		n/a	ethyl 1-methylpyrrolo[1,2-a]pyrazine-7-carboxylate	822099	1.04599e+06	1.13146e+06	1.01976e+06	216018	2.58576e+07	233305	2.46683e+07
1766		n/a	Ethyl 3-cyclopropyl-1-methyl-4-morpholino-1H-pyrazolo[3,4-b]pyridine-5-carboxylate	64134.9	70006.8	313116	171048	1.43925e+07	82241.3	1.53552e+07	1.47253e+07
1767		n/a	ethyl 6-methyl-5-(4-phenyl-1,3-thiazol-2-yl)-2-(trifluoromethyl)nicotinate	112291	461114	151386	112656	182119	2.12729e+07	176174	1.82815e+07
1768		n/a	Ethyl 7-chloro-1-(2,4-difluorophenyl)-6-fluoro-4-oxo-1,4-dihydro-1,8-naphthyridine-3-carboxylate	5.28356e+06	5.93256e+06	6.23718e+06	5.53156e+06	448941	386064	458852	441117
1769		n/a	Ethyl furaneol	4.8138e+06	4.59226e+06	5.72607e+06	4.49871e+06	2.23671e+07	2.27534e+07	2.1687e+07	2.07402e+07
1770		n/a	Ethylenediaminetetraacetic acid (EDTA)	7.24216e+08	5.80275e+08	6.56335e+08	5.73799e+08	1.95133e+07	1.42811e+07	9.19443e+06	1.25825e+07
1771		n/a	fenazaquin	5.16688e+06	5.30367e+06	5.33669e+06	4.95555e+06	5.17659e+06	5.37764e+06	5.54749e+06	6.73058e+06
1772		n/a	Fenthion sulfoxide	2.43579e+07	2.68573e+07	2.63482e+07	2.12285e+07	2.83547e+07	2.7364e+07	3.00274e+07	2.87382e+07
1773		n/a	Glycol salicylate	6.24979e+06	8.22627e+06	7.36587e+06	4.72589e+06	9.64593e+07	1.15725e+08	9.49175e+07	1.11216e+08
1774		n/a	glyoctamide	159639	151266	159101	152294	233474	9.62369e+06	239756	9.90079e+06
1775		n/a	GW7000000	1.38026e+07	1.45431e+07	1.47864e+07	1.48232e+07	2.71448e+07	3.03647e+07	2.77855e+07	2.08723e+07
1776		n/a	GY5825500	7.2112e+06	7.55287e+06	7.09939e+06	6.17129e+06	3.94091e+06	4.47898e+06	4.00987e+06	3.80896e+06
1777		n/a	Heptanophenone	8.31229e+06	7.92845e+06	8.32149e+06	7.94942e+06	383063	1.33909e+08	379521	465818
1778		n/a	hexamidine	7.02373e+06	7.36014e+06	7.36068e+06	7.05126e+06	1.34091e+06	1.08979e+07	1.32001e+06	1.15943e+07
1779		n/a	H-Gln(isopropyl)-OH	8.42261e+06	8.55492e+06	8.20334e+06	8.87211e+06	1.10565e+07	1.26227e+07	1.08114e+07	1.08123e+07
1780		n/a	H-Gln(Ph)-OH	3.62792e+06	4.14566e+06	3.68687e+06	3.25415e+06	4.89197e+06	4.93442e+06	5.4332e+06	4.85019e+06
1781		n/a	HIAA	1.08218e+06	742258	833602	322984	275689	1.70012e+07	264925	1.80856e+07
1782		n/a	HOMOCYSTINE, D-	4.09137e+08	3.70815e+08	3.97108e+08	3.78073e+08	3.39696e+08	3.44415e+08	3.39299e+08	3.36966e+08
1783		n/a	Hopantenic acid	3.15e+07	3.14328e+07	3.05779e+07	3.3918e+07	1.60666e+07	1.29283e+07	1.49635e+07	1.48324e+07
1784		n/a	Hydroxy-1,4-benzoquinone	1.00581e+07	1.09042e+07	1.05349e+07	1.03994e+07	2.14365e+06	952492	1.91146e+06	598036
1785		n/a	Hydroxychlorodenafil	4.02962e+06	4.56889e+06	4.65905e+06	4.69e+06	2.07688e+06	2.14963e+06	2.12663e+06	2.00772e+06
1786		n/a	Î±-Amino-3-carboxy-1,5-dihydroxy-Î³-oxo-12H-pyrido[3,2-a]phenoxazine-11-butanoic acid	288828	283323	289317	302760	3.19677e+07	8.31118e+06	7.33922e+07	7.61457e+06
1787		n/a	Î±-Isopropylmalate	2.06799e+08	1.99698e+08	2.23046e+08	1.79341e+08	3.59216e+06	2.39337e+06	4.45718e+06	3.09801e+06
1788		n/a	Î³-Glutamyl-Î²-cyanoalanine	4.85073e+07	5.08026e+07	4.50737e+07	4.58766e+07	1.92648e+08	2.09395e+08	1.99724e+08	2.07191e+08
1789		n/a	ibufenac	519905	451801	347649	610412	185746	4.44561e+07	198689	5.23417e+07
1790		n/a	Indole-3-acetyl-glutamate	226997	224447	215260	203436	1.93327e+07	1.8497e+07	1.91648e+07	1.83167e+07
1791		n/a	Indole-3-acrylic acid	92368.8	94077.6	98325.8	94770.7	8.17429e+06	8.86199e+06	8.21297e+06	7.99049e+06
1792		n/a	Isophthalic acid	7.43884e+06	7.47947e+06	6.7943e+06	6.67634e+06	1.78226e+08	1.7946e+08	1.29546e+08	1.98687e+08
1793		n/a	Isopropyl-b-D-thioglucopyranoside	1.03761e+07	1.10865e+07	1.13972e+07	9.07692e+06	762227	781319	940203	982551
1794		n/a	MDMA Methylene homolog	144697	91544.1	87927.6	124495	3.44631e+06	1.93465e+07	2.80673e+06	2.48923e+06
1795		n/a	mebutamate	2.33751e+06	2.29841e+06	2.399e+06	2.04671e+06	1.33243e+07	1.21003e+07	1.26008e+07	1.27702e+07
1796		n/a	mesityl (4-methylphenyl) sulfone	4.974e+07	4.74894e+07	4.40205e+07	4.61151e+07	5.29453e+06	4.82394e+06	3.29692e+06	4.59958e+06
1797		n/a	methiuron	1.9805e+06	1.9715e+06	1.65397e+06	1.34862e+06	2.28363e+07	2.13492e+06	2.2754e+07	1.95524e+06
1798		n/a	Methyl 1-(hexopyranosyloxy)-7-hydroxy-7-(hydroxymethyl)-1,4a,7,7a-tetrahydrocyclopenta[c]pyran-4-carboxylate	7.01304e+06	6.96311e+06	6.96311e+06	6.44508e+06	4.98392e+07	4.65324e+07	5.04926e+07	4.88263e+07
1799		n/a	methyl 2-(acetylamino)-4-amino-4-oxobutanoate	2.80225e+07	2.43954e+07	2.75065e+07	1.9642e+07	1.52048e+07	2.44417e+06	2.35256e+06	4.44709e+06
1800		n/a	Methyl 2-[(3S)-1-(tetrahydro-2H-pyran-4-yl)-3-pyrrolidinyl]-1,3-benzoxazole-7-carboxylate	9.08208e+06	9.05736e+06	8.97258e+06	7.83815e+06	259004	275368	343886	707740
1801		n/a	Methyl 2-cyano-3-(2-morpholino-5-nitrophenyl)acrylate	630346	679804	302157	408097	7.98667e+06	153254	8.44846e+06	167208
1802		n/a	methyl 3-(1H-indol-3-yl)-2-[(phenylmethylene)amino]propanoate	46467	48052.7	47061.4	47895.6	88692.2	5.09661e+06	87798.1	87859.6
1803		n/a	methyl 3-(ethylthio)-4-hydroxyimino-6,6-dimethyl-4,5,6,7-tetrahydrobenzo[c]thiophene-1-carboxylate	562381	148674	535939	469286	1.38937e+07	3.02411e+06	1.31189e+07	3.26019e+07
1804		n/a	Methyl alpha-aspartylphenylalaninate	3.96987e+06	4.20193e+06	3.92813e+06	3.61026e+06	2.23275e+07	2.26791e+07	2.37231e+07	2.26338e+07
1805		n/a	Methyl mesylate	9.8757e+07	2.45615e+07	8.79588e+07	6.30016e+07	1.53309e+08	1.0236e+08	8.58138e+07	1.4891e+08
1806		n/a	Methyl N-{[(2S)-1-(cyclohexylcarbonyl)-4-(3-fluorobenzoyl)-2-piperazinyl]carbonyl}-3-(3-pyridinyl)-D-alaninate	1.59421e+07	1.68413e+07	1.58936e+07	1.5523e+07	1.07143e+08	100590	1.10586e+08	1.0721e+08
1807		n/a	molinate	4.47799e+06	1.77552e+07	1.73669e+07	1.6089e+07	4.24913e+07	3.78591e+07	3.86219e+07	3.79385e+07
1808		n/a	N-({(2R,3S,4R,5S)-3,4-Dihydroxy-5-[2-oxo-2-(2-propyn-1-ylamino)ethyl]tetrahydro-2-furanyl}methyl)-4-methylbenzamide	1.93932e+08	2.03173e+08	2.03605e+08	2.12368e+08	689366	8.00446e+07	1.25683e+06	8.67927e+07
1809		n/a	N-(1,3-benzodioxol-5-ylmethyl)-2-methyl-6-(trifluoromethyl)nicotinamide	6.07998e+06	5.85046e+06	5.60798e+06	5.91679e+06	3.40045e+07	3.73863e+07	3.27131e+07	3.53301e+07
1810		n/a	N-(1-methyl-1H-indazol-3-yl)-2-[3-(trifluoromethyl)-1H-pyrazol-1-yl]acetamide	2.43955e+07	2.51674e+07	2.35836e+07	2.35176e+07	4.14312e+07	4.17652e+07	3.92912e+07	4.1756e+07
1811		n/a	N-(2,3-Dihydro-1,4-benzodioxin-6-yl)-2-{[4-methyl-5-(3-thienylmethyl)-4H-1,2,4-triazol-3-yl]sulfanyl}acetamide	6.53941e+06	6.38708e+06	7.35269e+06	6.68331e+06	867302	847821	843398	867302
1812		n/a	N-(2,4-Difluorophenyl)-4-(dimethylamino)nicotinamide	460648	483569	437554	270127	5.21307e+06	5.1741e+06	5.47099e+06	5.0414e+06
1813		n/a	N-(2,5-Dimethylphenyl)-N'-(2,6-dimethylphenyl)thiourea	3.62902e+06	3.55254e+06	2.8877e+06	3.66082e+06	772574	644577	726574	829854
1814		n/a	N-(2-{4-[5-(Acetylamino)-1H-benzimidazol-2-yl]phenyl}-1H-benzimidazol-5-yl)acetamide	1.58014e+07	1.55281e+07	1.6082e+07	1.6914e+07	5.7848e+06	6.16151e+06	6.20222e+06	5.71719e+06
1815		n/a	N-(2-Chloro-6-methoxyphenyl)-4-[2-(trifluoromethyl)quinolin-4-yl]tetrahydropyrazine-1(2H)-carboxamide	3.49362e+07	3.41093e+07	3.5718e+07	3.27033e+07	268279	240701	251976	665885
1816		n/a	N-(2-Methoxy-2-methylpropyl)methanimine	2.5189e+07	2.56517e+07	2.44869e+07	2.50277e+07	5.96819e+07	5.13665e+07	6.14903e+07	5.08862e+07
1817		n/a	N-(3-Carboxypropyl)-L-glutamine	523805	664685	499671	538805	2.27514e+07	1.07356e+07	1.18914e+07	1.06058e+07
1818		n/a	N(4)-phosphoagmatine	2.27512e+06	3.36507e+06	1.60306e+06	2.45193e+06	1.15672e+07	9.91316e+06	8.11315e+06	9.74603e+06
1819		n/a	N-(4-{(R)-Hydroxy[(3R)-5-oxo-4-(3-phenylpropyl)-3-morpholinyl]methyl}phenyl)-2-thiophenecarboxamide	4.12706e+07	3.88549e+07	3.38317e+07	4.0169e+07	2.75039e+07	2.68874e+07	2.70579e+07	2.74767e+07
1820		n/a	N-(4-cyano-1-phenyl-1H-pyrazol-5-yl)-2-{[5-(2-furyl)-1,3,4-oxadiazol-2-yl]sulfanyl}acetamide	392215	605817	498554	367980	1.77199e+07	631571	1.8448e+07	622208
1821		n/a	N-(4-Oxobutyl)-L-glutamine	6.691e+06	5.84687e+06	7.52813e+06	6.57177e+06	4.02198e+07	4.41804e+07	3.89078e+07	3.87619e+07
1822		n/a	N-(5-methyl-3-isoxazolyl)-2,3-dihydro-1-benzofuran-5-sulfonamide	243810	150642	161675	189705	1.35075e+07	1.31772e+07	1.26772e+07	1.13565e+07
1823		n/a	N(6)-hydroxy-L-lysine	7.32072e+06	8.45652e+06	8.29118e+06	6.69461e+06	457258	6.19214e+06	482338	6.68551e+06
1824		n/a	N(6)-OH-Me-Adenosine	6.69911e+07	7.1043e+07	6.96762e+07	7.33499e+07	7.6363e+07	7.80089e+07	7.39201e+07	7.04133e+07
1825		n/a	N-(6-chloro-1,3-benzothiazol-2-yl)-4-(trifluoromethyl)benzamide	5.4507e+07	6.40075e+07	6.37188e+07	6.38643e+07	1.25623e+07	1.25755e+07	1.87822e+06	1.21411e+07
1826		n/a	N'-(benzoyloxy)-2-(2,2-dichlorocyclopropyl)ethanimidamide	8.84716e+06	8.87651e+06	9.42795e+06	1.00961e+07	828928	835172	814284	818815
1827		n/a	N-(tert-Butoxycarbonyl)-L-leucine	672894	520376	854448	558203	311425	5.05459e+06	342375	7.1159e+06
1828		n/a	N-(tert-butyl)-22,22-dimethyl-2-oxa-15-azahexacyclo[11.9.1.0~1,15~.0~3,12~.0~6,11~.0~16,21~]tricosa-3(12),4,6,8,10,16,18,20-octaene-14-carboxamide	122331	100890	142270	145825	4.79021e+06	1.96843e+06	3.99661e+06	4.61889e+06
1829		n/a	N,4-Dinitroso-N-methylaniline	2.47656e+07	2.49016e+07	2.79121e+07	2.33078e+07	7.36289e+07	7.67679e+07	7.53733e+07	7.39952e+07
1830		n/a	N,N'-Dicyclohexylurea	2.8142e+06	2.63294e+06	2.92526e+06	2.58945e+06	212435	2.25088e+07	209933	205630
1831		n/a	N,N-Diethyldodecanamide	3.38201e+06	145779	1.15335e+06	1.06933e+06	421709	1.88755e+06	331782	358259
1832		n/a	N,N-Diethylethanolamine	2.21139e+09	2.06907e+09	2.33064e+09	2.20823e+09	1.03492e+09	1.12311e+09	1.03054e+09	1.01493e+09
1833		n/a	N,N-Dimethyl-5-(5-{(2S)-1-[4-(methylsulfonyl)benzyl]-2-pyrrolidinyl}-1,2,4-oxadiazol-3-yl)-2-pyridinamine	111496	101416	111617	107742	5.40015e+06	5.63113e+06	4.20562e+06	4.29544e+06
1834		n/a	N,N-Dimethylsphingosine	7.03779e+06	3.33922e+06	2.88849e+06	2.74795e+06	67659.6	1.43479e+06	78031.7	78603.4
1835		n/a	N-[(1-{[(3E,9E)-5-Isopropyl-2,7-dioxo-1,6-diazacyclododeca-3,9-dien-8-yl]amino}-3-methyl-1-oxo-2-butanyl)carbamoyl]valine	1.3977e+06	1.74168e+06	1.58676e+06	1.73565e+06	2.72426e+06	53771.9	2.66764e+06	2.55715e+06
1836		n/a	N-[(1R,9S)-6-Oxo-11-(2-pyrimidinyl)-7,11-diazatricyclo[7.3.1.02,7]trideca-2,4-dien-5-yl]isonicotinamide	1.30508e+07	1.44594e+07	1.52067e+07	1.61153e+07	1.52875e+07	1.21585e+07	9.07194e+06	1.49115e+07
1837		n/a	N-[(5-Hydroxy-1H-indol-3-yl)acetyl]glycine	5.75023e+06	5.87855e+06	5.94911e+06	5.71348e+06	6.11559e+06	6.18248e+06	5.96195e+06	6.3072e+06
1838		n/a	N-[3-(4-benzylpiperazino)propyl]-4-(2,5-dioxo-1-pyrrolidinyl)benzenesulfonamide	144771	153072	235529	173185	8.88891e+06	53322.6	1.00997e+07	9.9973e+06
1839		n/a	N-[4-(2,5-Dioxo-1-pyrrolidinyl)-2-sulfanylbutanoyl]-L-leucyl-N,3-dimethylvalinamide	955154	870081	1.01791e+06	789636	2.97928e+07	3.18974e+07	3.31397e+07	3.21425e+07
1840		n/a	N-[4-(6-methyl-1,3-benzothiazol-2-yl)phenyl]benzamide	8.47247e+07	8.18126e+07	8.33347e+07	8.06342e+07	3.37831e+08	1.1156e+06	3.51348e+08	1.15104e+06
1841		n/a	N-{[(2R,4S,5S)-5-Ethynyl-1-azabicyclo[2.2.2]oct-2-yl]methyl}-2-furamide	1.53189e+07	1.56728e+07	1.66258e+07	1.53654e+07	8.22567e+07	8.21891e+07	8.41758e+07	8.80911e+07
1842		n/a	N~2~,N~6~-Bis(2,3-dihydroxybenzoyl)-L-lysine	994637	1.00181e+06	998157	749760	3.3765e+09	4.45939e+06	3.35644e+09	2.44542e+06
1843		n/a	N~5~-(1,3,5-trimethyl-1H-pyrazol-4-yl)-1H-1,2,4-triazole-3,5-diamine	107968	113462	109139	212083	1.73552e+07	215343	2.04688e+07	2.07745e+07
1844		n/a	N1-(2-pyridyl)-2-(3,5-difluorophenyl)acetamide	7.63248e+07	8.17106e+07	8.24466e+07	7.63279e+07	1.22307e+09	1.19448e+09	1.19721e+09	1.20052e+09
1845		n/a	N1-(4-Fluorophenyl)-3-(2-thienyl)acrylamide	9.83481e+06	1.29089e+07	1.0195e+07	1.09203e+07	1.26079e+07	1.20236e+07	1.15253e+07	1.12008e+07
1846		n/a	N1-(5-oxo-5H-chromeno[2,3-b]pyridin-7-yl)-4-nitrobenzamide	558682	500114	434084	341613	6.80128e+07	5.84185e+07	7.12392e+07	7.66566e+07
1847		n/a	N1-[4-({[3-(4-methoxyanilino)-2-quinoxalinyl]amino}sulfonyl)phenyl]acetamide	1.34061e+06	1.25185e+06	1.24282e+06	1.42114e+06	3.18949e+07	891909	3.49817e+07	801904
1848		n/a	N1-[4-(trifluoromethyl)phenyl]-2-phenylbutanamide	6.82426e+06	5.45915e+06	6.15163e+06	7.83019e+06	352248	4.03679e+07	1.54545e+06	3.80381e+07
1849		n/a	N1-phenethyl-3-(2-thienyl)acrylamide	1.67758e+06	2.36391e+06	3.09951e+06	2.38623e+06	6.69572e+06	6.8727e+06	7.06192e+06	7.41097e+06
1850		n/a	N2,N2-Diethyl-5-{5-[(diethylamino)sulfonyl]-2-thienyl}thiophene-2-sulfonamide	93944.5	109981	108012	92623.9	2.35272e+07	642582	2.26827e+07	895497
1851		n/a	N3,N4-Dimethyl-L-arginine	1.39566e+08	1.40497e+08	1.43154e+08	1.36923e+08	2.43694e+08	2.39832e+08	2.4655e+08	2.61464e+08
1852		n/a	N4-[4-(piperidinosulfonyl)phenyl]-3-methyl-2-phenylmorpholine-4-carbothioamide	2.77245e+06	3.08016e+06	3.1072e+06	2.94584e+06	8.06696e+06	8.87507e+06	7.76998e+06	8.03908e+06
1853		n/a	N-4-hydroxyphenylacetylglutamic acid	5.03812e+06	5.05258e+06	4.91313e+06	4.29222e+06	3.02872e+07	2.61531e+07	2.45419e+07	3.05256e+07
1854		n/a	N5-[3-(trifluoromethyl)phenyl]-4-methyl-2-phenyl-1,3-thiazole-5-carboxamide	172427	166754	162424	236580	4.07874e+07	4.35038e+07	4.10758e+07	4.1248e+07
1855		n/a	N5-METHYLGLUTAMINE	3.66792e+06	3.31551e+06	3.49704e+06	3.31194e+06	4.75979e+07	320451	5.01849e+07	4.72826e+07
1856		n/a	N6-[(5-nitro-2-thienyl)methylidene]-2,3-dihydro-1,4-benzodioxin-6-amine	7.05679e+07	6.55239e+07	6.79918e+07	6.94904e+07	5.95568e+07	5.84061e+07	5.6294e+07	5.89557e+07
1857		n/a	N6-Me-Adenosine	2.1958e+07	2.1121e+07	1.86824e+07	2.25039e+07	1.33487e+08	1.36936e+08	1.38441e+08	1.28122e+08
1858		n/a	N6-METHYLLYSINE	341670	345154	332804	327472	8.99807e+07	402955	9.11565e+07	427676
1859		n/a	N-Acetyl-DL-norvaline	2.45037e+06	5.82953e+06	7.26984e+06	5.27663e+06	427920	470668	570750	545884
1860		n/a	N-Acetyl-D-quinovosamine	4.32788e+06	3.93945e+06	4.24898e+06	4.24416e+06	1.06075e+07	9.49352e+06	1.03767e+07	9.37587e+06
1861		n/a	N-Acetyl-L-cysteine	1.49129e+06	1.72245e+06	1.57671e+06	1.47455e+06	3.28496e+08	3.60932e+08	3.21014e+08	3.40556e+08
1862		n/a	N-Acetyl-serotonin sulfate	461406	347405	343283	195047	4.59649e+06	5.28518e+06	4.53395e+06	4.88227e+06
1863		n/a	N-glycoloyl-D-mannosaminolactone	1.40373e+07	1.62014e+07	1.51264e+07	1.37923e+07	8.78259e+07	9.4645e+07	8.24293e+07	8.09124e+07
1864		n/a	N-Glycosyl-L-asparagine	4.10122e+06	1.02054e+07	1.14061e+07	1.17555e+07	1.75348e+07	5.63959e+07	2.30276e+07	2.28945e+07
1865		n/a	N-Hydroxy-6-(methylsulfanyl)-L-norleucine	3.4947e+07	3.32507e+07	3.57573e+07	3.82881e+07	2.12889e+06	3.88527e+06	5.76911e+06	3.30917e+06
1866		n/a	Nicotinaldehyde N-(6,7-dihydro-5H-cyclopenta[d][1,2,4]triazolo[1,5-a]pyrimidin-8-yl)hydrazone	151935	166387	470262	152230	1.28734e+07	266583	1.32939e+07	1.22474e+07
1867		n/a	N-NITROSOSARCOSINE	1.29298e+06	1.81124e+06	1.23954e+06	1.24694e+06	6.36132e+07	1.75405e+06	4.09883e+07	1.78754e+06
1868		n/a	N-Phenyl-1-naphthalenamine	1.13266e+09	1.156e+09	1.22529e+09	1.16386e+09	2.18633e+09	2.16409e+09	2.19606e+09	2.14485e+09
1869		n/a	N-Phenyl-beta-D-glucopyranosylamine	7.27309e+07	7.65019e+07	7.21387e+07	7.46133e+07	5.84527e+07	5.93682e+07	6.06489e+07	5.50304e+07
1870		n/a	N-phenyl-N'-{4-[3-(trifluoromethyl)-1H-pyrazol-1-yl]phenyl}urea	146092	131572	128533	886245	1.12048e+07	151272	1.01413e+07	133439
1871		n/a	n-Propyl GalIate	5.81154e+06	6.41344e+06	6.56875e+06	5.72677e+06	4.18097e+06	4.03877e+06	3.8186e+06	3.72712e+06
1872		n/a	N-Pyruvoyl-5-methoxy-3-hydroxyanthranilate	644321	806874	981983	1.03844e+06	2.44223e+08	2.44124e+08	2.36575e+08	2.54182e+08
1873		n/a	N-Succinyl-L-diaminopimelic acid	2.79646e+06	2.98392e+06	2.53193e+06	2.45108e+06	175993	166857	174749	167952
1874		n/a	Oleoyl ethanolamide	3.8474e+06	121226	1.93734e+06	1.59765e+06	99142.9	8.45267e+06	103471	103404
1875		n/a	Oleoyl-L-α-lysophosphatidic acid	543649	427677	373198	480249	2.05196e+07	1.96594e+07	1.86079e+07	1.93399e+07
1876		n/a	ortho-Phthalaldehyde	490730	419066	398455	379762	1.46322e+07	1.6072e+07	1.50928e+07	1.58234e+07
1877		n/a	R(-)-Apocodeine	529193	503688	487089	461977	85543.4	2.96571e+07	91055.5	93251.3
1878		n/a	riboflavin cyclic 4',5'-phosphate	1.78287e+07	1.81864e+07	1.76787e+07	1.76558e+07	6.69639e+06	5.56186e+06	6.00561e+06	1.46412e+06
1879		n/a	S-(-)-Cathinone	3.50181e+07	3.63912e+07	3.65682e+07	3.69898e+07	328596	1.36123e+07	307644	1.48369e+07
1880		n/a	S-(5-deoxy-beta-D-ribos-5-yl)-L-homocysteine	102802	106084	106387	112420	110876	1.45378e+07	116722	116539
1881		n/a	S-[Cyano(1H-indol-3-yl)methyl]cysteine	166739	182335	162508	161797	7.74849e+06	191245	8.67918e+06	255706
1882		n/a	trans,trans-2,4-Heptadienal	3.55843e+06	3.44654e+06	3.32962e+06	3.40152e+06	394542	1.47565e+07	392375	1.5574e+07
1883		n/a	Triisopropanolamine cyclic borate	1.83877e+06	1.8373e+06	1.97545e+06	1.9654e+06	4.17566e+07	3.93365e+07	4.19009e+07	4.50055e+07
1884		n/a	Tris(hydroxymethyl)aminomethane	7.44329e+09	8.19167e+09	8.12049e+09	8.70792e+09	7.64268e+09	7.5245e+09	8.22298e+09	8.10921e+09
