# Supplementary material for: Mitogen-Activated Protein Kinase 4-Regulated Metabolic Networks
Source: Int J Mol Sci. 2022 Jan 14;23(2):880. doi: 10.3390/ijms23020880 (PMC8779387; doi:10.3390/ijms23020880)
Supplement: Supplementary file 1 [file ijms-23-00880-s001.zip › Table S2.xlsx]

## Sheet: Sheet1
Table S2. List of differential metabolites. FC>2 or <0.5 and p<0.05
No.	KEGG	PubChem	Name	Molecular weight	Molecular function	BioCyc	CAS	Col cv%	mpk4 cv%	FC	log2(FC)	raw.pval	-LOG10(p)
46	C00008	6022	Adenosine-5'-diphosphate	427.2	C10H15N5O10P2		20398-34-9	1.61935	2.65478	13.972	3.8045	0.00010029	3.9988
1092	C00021	439155	S-Adenosyl-L-homocysteine	384.41	C14H20N6O5S	ADENOSYL-HOMO-CYS	75899-14-8	0.117345	1.52139	5.7923	2.5341	2.8417e-05	4.5464
71	C00025	33032	Glutamic acid	147.13	C5H9NO4		56-86-0	2.73328	1.68514	2.9265	1.5492	0.019691	1.7057
517	C00026	51	2-Oxoglutaric acid	146.1	C5H6O5		17091-15-5	1.33155	0.404871	19.672	4.2981	2.5957e-07	6.5857
41	C00041	5950	Alanine	89.09	C3H7NO2	L-ALPHA-ALANINE	115967-49-2	2.93536	1.94561	3.5835	1.8414	0.0083639	2.0776
44	C00047	5962	Lysine	146.19	C6H14N2O2		20166-34-1	3.15939	1.85859	3.9734	1.9904	0.0059848	2.2229
184	C00052	18068	Galactose-uridine-5'-diphosphate	566.3	C15H24N2O17P2		2956-16-3	1.0778	0	0.18113	-2.4649	1.8492e-07	6.733
601	C00059	1117	Sulfate	96.07	O4S-2	SULFATE	14808-79-8	0.232498	0.46169	0.39879	-1.3263	7.5491e-06	5.1221
102	C00061	643976	Flavin mononucleotide	456.3	C17H21N4O9P		146-17-8	1.11328	2.52134	2.081	1.0573	0.016995	1.7697
738	C00062	6322	Arginine	174.2	C6H14N4O2		1119-34-2	0.619383	2.00624	0.29977	-1.7381	0.00079132	3.1017
43	C00064	5961	Glutamine	146.14	C5H10N2O3	GLN	32640-56-5	2.75694	1.82604	4.951	2.3077	0.0032822	2.4838
714	C00065	5951	Serine	105.09	C3H7NO3	SER	302-84-1	3.22943	0.268321	12.024	3.5879	5.8082e-05	4.236
24	C00074	1005	Phosphoenolpyruvate	168.04	C3H5O6P		138-08-9	1.26616	2.22514	7.5832	2.9228	0.00024325	3.6139
728	C00079	6140	Phenylalanine	165.19	C9H11NO2	PHE	149597-92-2	0.132406	0.0904097	0.29849	-1.7442	1.7671e-09	8.7527
722	C00082	6057	Tyrosine	181.19	C9H11NO3	TYR	55520-40-6	0.14196	0.272444	40.85	5.3523	0.0044123	2.3553
711	C00097	5862	L-Cysteine	121.16	C3H7NO2S	CYS	4371-52-2	0.481099	0.265651	4.6782	2.226	4.0833e-08	7.389
518	C00109	58	2-Oxobutanoic acid	102.09	C4H6O3		2013-26-5	2.14603	0.196247	3.7598	1.9107	0.00055198	3.2581
1067	C00120	171548	Biotin	244.31	C10H16N2O3S		22377-59-9	0.472244	0.55138	0.22787	-2.1337	3.8062e-07	6.4195
1163	C00122	444972	Fumaric acid	116.07	C4H4O4		110-16-7	0.201742	0.273223	0.33238	-1.5891	1.1789e-07	6.9285
123	C00134	91695463	1,4-Diaminobutane, N-(tert-butyldimethylsilyl)-	202.41	C10H26N2Si			3.85284	2.0189	149.39	7.2229	6.5883e-06	5.1812
54	C00135	6274	Histidine	155.15	C6H9N3O2	HIS	150-35-6	2.97222	1.82853	6.6491	2.7331	0.0015549	2.8083
516	C00141	49	3-Methyl-2-oxobutanoic acid	116.11	C5H8O3		759-05-7	1.59462	2.05219	0.46363	-1.109	0.015809	1.8011
591	C00146	996	Phenol	94.11	C6H6O	PHENOL	100790-31-6	0.172652	0.203352	21.886	4.4519	1.2769e-11	10.894
528	C00147	190	Adenine	135.13	C5H5N5	ADENINE	134434-49-4	0.154695	0.242237	23.117	4.5309	5.0119e-11	10.3
86	C00148	145742	Proline	115.13	C5H9NO2	PRO	1150316-19-0	1.31989	2.00161	10.383	3.3762	0.00013948	3.8555
88	C00149	222656	(2S)-2-Hydroxybutanedioic acid	134.09	C4H6O5		97-67-6	1.94337	1.48186	2.5553	1.3535	0.014115	1.8503
733	C00152	6267	Asparagine	132.12	C4H8N2O3	ASN	3130-87-8	0.991553	1.31064	0.43333	-1.2065	0.0009082	3.0418
586	C00153	936	Nicotinamide	122.12	C6H6N2O	NIACINAMIDE	11032-50-1	0.164307	0.0684946	4.8406	2.2752	2.3023e-10	9.6378
4	C00158	311	Citric acid	192.12	C6H8O7		12262-73-6	2.18692	1.70467	2.4418	1.288	0.027284	1.5641
594	C00163	1032	Propionic acid	74.08	C3H6O2		1032826-44-0	0.352688	6.42157	0.14631	-2.7729	0.0056084	2.2512
592	C00166	997	Phenylpyruvic acid	164.16	C9H8O3		103-82-2	2.49018	0.666372	91.192	6.5108	5.7225e-07	6.2424
89	C00170	439176	5'-Deoxy-5'-methylthioadenosine	297.34	C11H15N5O3S	5-METHYLTHIOADENOSINE	2457-80-9	2.70548	2.11631	2.1237	1.0866	0.045319	1.3437
29	C00178	1135	Thymine	126.11	C5H6N2O2	THYMINE	2792-47-4	1.33683	3.49189	4.9587	2.31	0.0011986	2.9213
769	C00180	7424	3,5-Dihydroxybenzoic acid	154.12	C7H6O4		99-10-5	0.718717	0.573289	680.17	9.4097	3.3707e-10	9.4723
1038	C00181	135191	D-Xylose	150.13	C5H10O5		50855-32-8	7.70991	1.38272	16.727	4.0641	0.0018247	2.7388
561	C00186	612	Lactic acid	90.08	C3H6O3		10326-41-7	0.330802	0.442884	3.5	1.8074	4.6656e-07	6.3311
1357	C00189	18785322	2-Aminoethanol;hydron	62.09	C2H8NO+	ETHANOL-AMINE	141-43-5	2.14711	2.64833	5.4625	2.4496	0.0025834	2.5878
930	C00212	60961	Adenosine	267.24	C10H13N5O4	ADENOSINE	30143-02-3	0.182528	0.128306	3.0548	1.6111	1.7568e-08	7.7553
26	C00213	1088	Sarcosine	89.09	C3H7NO2	SARCOSINE	107-97-1	3.19426	1.9178	3.6216	1.8566	0.0090763	2.0421
73	C00221	64689	beta-D-Glucose	180.16	C6H12O6	GLC	28905-12-6	1.93277	0.49492	32.973	5.0432	4.6728e-07	6.3304
521	C00230	72	3,4-Dihydroxybenzoic acid	154.12	C7H6O4		58534-64-8	0.958774	0.295921	30.917	4.9503	8.1509e-09	8.0888
519	C00233	70	4-Methyl-2-oxopentanoic acid	130.139	C6H10O3		816-66-0	5.39088	0.582803	14.007	3.8081	0.0004721	3.326
1215	C00233	3527278	4-Methyl-2-oxopentanoate	129.13	C6H9O3-	2K-4CH3-PENTANOATE	816-66-0	0.118223	11.9684	0.17528	-2.5123	0.028886	1.5393
1423	C00242	135398634	Guanine	151.13	C5H5N5O	GUANINE	11006-44-3	0.32087	0.0385695	3.3169	1.7298	3.3395e-08	7.4763
581	C00248	863	Lipoamide	205.3	C8H15NOS2		3206-73-3	0.326609	6.10341	0.046484	-4.4271	0.00059255	3.2273
595	C00250	1050	Pyridoxal	167.16	C8H9NO3	PYRIDOXAL	65-22-5	0.428237	0.209873	3.6008	1.8483	1.0351e-07	6.985
573	C00262	790	CID 790	136.11	C5H4N4O	HYPOXANTHINE	146469-94-5	0.715959	0.19728	30.533	4.9323	3.262e-09	8.4865
857	C00263	12647	L-Homoserine	119.12	C4H9NO3	HOMO-SER	1927-25-9	0.0858476	1.87304	9.0053	3.1708	1.8544e-05	4.7318
45	C00294	135398641	Inosine	268.23	C10H12N4O5	INOSINE	292853-81-7	2.12962	2.19307	3.7951	1.9242	0.0053604	2.2708
22	C00295	967	Orotic acid	156.1	C5H4N2O4		13186-54-4	5.4556	2.65508	0.24182	-2.048	0.035289	1.4524
718	C00299	6029	Uridine	244.2	C9H12N2O6	URIDINE	58-96-8	0.0999639	0.112917	6.0452	2.5958	5.1112e-11	10.291
557	C00300	586	Creatine	131.13	C4H9N3O2	CREATINE	57-00-1	0.251273	0.276942	6.7639	2.7578	1.7174e-09	8.7651
33	C00311	1198	Isocitric acid	192.12	C6H8O7		320-77-4	14.6576	1.10845	8.2845	3.0504	0.045307	1.3438
596	C00314	1054	Pyridoxine	169.18	C8H11NO3	PYRIDOXINE	58-56-0	0.508502	0.347856	3.0051	1.5874	1.3627e-06	5.8656
27	C00315	1102	Spermidine	145.25	C7H19N3		124-20-9	9.60017	2.37807	31.385	4.972	0.0028555	2.5443
520	C00322	71	2-Oxoadipic acid	160.12	C6H8O5		3184-35-8	0.780116	4.72333	0.14821	-2.7543	0.0024842	2.6048
577	C00331	803	Indole-3-pyruvic acid	203.19	C11H9NO3		35656-49-6	2.10489	0.214611	21.268	4.4106	2.1345e-06	5.6707
605	C00366	1175	Uric acid	168.11	C5H4N4O3	CPD-15332	13154-20-6	0.0722492	0.16788	0.061094	-4.0328	5.7318e-12	11.242
98	C00371	449093	trans-Zeatin	219.24	C10H13N5O	CPD-4210	131140-27-7	2.40927	2.31086	2.8657	1.5189	0.016702	1.7772
602	C00378	1130	Thiamine	265.36	C12H17N4OS+	THIAMINE	100660-17-1	0.341351	0.171552	2.8295	1.5006	1.5646e-07	6.8056
559	C00380	597	Cytosine	111.1	C4H5N3O	CYTOSINE	118511-36-7	0.206667	0.125205	3.8402	1.9412	2.8838e-09	8.54
90	C00386	439224	Carnosine	226.23	C9H14N4O3	CARNOSINE	305-84-0	13.3869	2.79509	9.6493	3.2704	0.018171	1.7406
127	C00387	135398635	Guanosine	283.24	C10H13N5O5	GUANOSINE	118-00-3	2.28187	1.97988	2.9112	1.5416	0.014214	1.8473
18	C00388	774	Histamine	111.15	C5H9N3		51-45-6	4.67964	6.13633	4.441	2.1509	0.035866	1.4453
31	C00398	1150	Tryptamine	160.22	C10H12N2		61-54-1	2.78165	2.66522	2.2435	1.1657	0.022137	1.6549
579	C00408	849	Pipecolic acid	129.16	C6H11NO2		119678-10-3	0.172913	0.170733	5.4343	2.4421	1.5065e-09	8.822
100	C00417	643757	cis-Aconitic acid	174.11	C6H6O6		4023-65-8	1.27021	2.47082	3.3883	1.7606	0.0030998	2.5087
1162	C00423	444539	Cinnamic acid	148.16	C9H8O2		140-10-3	0.0841527	0.995739	0.22977	-2.1217	2.8473e-06	5.5456
13	C00429	649	Dihydrouracil	114.1	C4H6N2O2	DI-H-URACIL	24897-50-5	3.29689	2.9714	4.6346	2.2124	0.0018486	2.7332
1002	C00438	93072	N-Carbamoyl-L-aspartate	176.13	C5H8N2O5		13184-27-5	0.176239	10.746	57.323	5.841	0.014996	1.824
1094	C00439	439233	Formiminoglutamic acid	174.15	C6H10N2O4		816-90-0	0.980983	0.50339	19.716	4.3013	3.6427e-08	7.4386
1057	C00449	160556	L-Saccharopine	276.29	C11H20N2O6		997-68-2	0.0999282	0.117711	2.3031	1.2036	2.0312e-09	8.6922
574	C00463	798	Indole	117.15	C8H7N	INDOLE	120-72-9	0.093262	0.140812	15.813	3.983	2.4927e-12	11.603
729	C00475	6175	Cytidine	243.22	C9H13N3O5	CYTIDINE	4395-95-3	0.595077	2.31661	4.9558	2.3091	0.00032976	3.4818
1184	C00482	637775	Sinapic acid	224.21	C11H12O5		530-59-6	0.223867	0.0506264	2.3798	1.2509	7.1704e-08	7.1445
38	C00483	5610	Tyramine	137.18	C8H11NO		154375-43-6	0.602023	2.07053	17.989	4.169	1.246e-05	4.9045
15	C00489	743	Glutaric acid	132.11	C5H8O4		110-94-1	5.00326	2.03152	4.5409	2.183	0.011519	1.9386
1095	C00492	439242	Raffinose	504.4	C18H32O16	CPD-1099	17629-30-0	0.385353	0.170698	3.3676	1.7517	2.0138e-07	6.696
63	C00493	8742	Shikimic acid	174.15	C7H10O5		138-59-0	1.90076	0.937333	46.709	5.5456	3.2671e-07	6.4858
998	C00497	92824	D-Malate	134.09	C4H6O5		6283-27-8	0.275494	0.205961	9.2199	3.2047	1.4256e-09	8.846
661	C00511	3794	Janex-1	297.31	C16H15N3O3		202475-60-3	0.348935	0.66481	2.0665	1.0472	6.8104e-05	4.1668
736	C00525	6305	Tryptophan	204.22	C11H12N2O2	TRP	73-22-3	0.190222	0.125725	0.1694	-2.5615	7.3093e-10	9.1361
532	C00539	243	Benzoic acid	122.12	C7H6O2		1079-02-3	0.473306	0.34589	2.4194	1.2747	1.1146e-05	4.9529
19	C00544	780	Homogentisic acid	168.15	C8H8O4		451-13-8	4.04819	6.81415	8.152	3.0271	0.0091484	2.0387
583	C00546	880	Methylglyoxal	72.06	C3H4O2	METHYL-GLYOXAL	51252-84-7	0.651893	0.0975158	47.696	5.5758	1.0291e-09	8.9875
864	C00559	13730	2'-Deoxyadenosine	251.24	C10H13N5O3	DEOXYADENOSINE	16373-93-6	0.434373	0.234151	6.502	2.7009	1.8436e-08	7.7343
448	C00587	54675842	3-Hydroxybenzoate	137.11	C7H5O3-	3-HYDROXYBENZOATE	99-06-9	0	1.04456	5.937	2.5697	6.3663e-07	6.1961
960	C00624	70914	N-Acetyl-L-glutamic acid	189.17	C7H11NO5		1188-37-0	0.4594	0.232945	4.204	2.0718	9.2365e-08	7.0345
653	C00628	3469	2,5-Dihydroxybenzoic acid	154.12	C7H6O4		490-79-9	4.65837	0.112892	153.8	7.2649	5.7514e-06	5.2402
523	C00633	126	4-Hydroxybenzaldehyde	122.12	C7H6O2	4-HYDROXYBENZALDEHYDE	123-08-0	0.362622	0.430388	0.15928	-2.6503	6.6612e-08	7.1765
112	C00645	11096158	N-Acetylmannosamine	221.21	C8H15NO6	N-ACETYL-D-MANNOSAMINE	3615-17-6	3.25117	3.01589	2.6795	1.422	0.01133	1.9458
1010	C00666	99290	(2R,6S)-2,6-Diaminoheptanedioic acid	190.2	C7H14N2O4	MESO-DIAMINOPIMELATE	1356383-43-1	0.512963	10.2618	23.957	4.5824	0.030346	1.5179
533	C00719	247	Betaine	117.15	C5H11NO2	BETAINE	107-43-7	0.171465	0.302257	0.43523	-1.2001	9.952e-07	6.0021
28	C00750	1103	Spermine	202.34	C10H26N4		115-04-8	6.25937	7.90353	0.018472	-5.7585	0.0012193	2.9139
1195	C00785	736715	Urocanic acid	138.12	C6H6N2O2		104-98-3	0.216585	0.242932	6.1092	2.611	3.1676e-09	8.4993
558	C00791	588	Creatinine	113.12	C4H7N3O	CREATININE	60-27-5	0.16573	0.554845	5.7923	2.5341	4.6519e-08	7.3324
1301	C00793	6419721	(2S)-2-Ammonio-3-mercaptopropanoate	121.16	C3H7NO2S	D-CYSTEINE	103620-20-8	1.47289	0.179347	101.63	6.6672	8.2944e-09	8.0812
793	C00803	7991	Valeric acid	102.13	C5H10O2		109-52-4	1.55409	0.891614	0.14935	-2.7432	2.8049e-05	4.5521
541	C00805	338	Salicylic acid	138.12	C7H6O3		29656-58-4	0.235448	0.191411	7.4042	2.8883	6.6701e-10	9.1759
549	C00831	479	Pantethein	278.37	C11H22N2O4S		496-65-1	0.404075	0.282084	2.7446	1.4566	3.5671e-07	6.4477
746	C00864	6613	Pantothenic acid	219.23	C9H17NO5		79-83-4	0.340151	0.213712	3.8625	1.9495	1.0614e-07	6.9741
23	C00870	980	4-Nitrophenol	139.11	C6H5NO3		100-02-7	0.688978	1.87793	17.237	4.1074	1.8319e-06	5.7371
91	C00897	439341	Maltose	342.3	C12H22O11	ALPHA-MALTOSE	4482-75-1	3.42597	0.829993	18.059	4.1747	5.9301e-05	4.2269
1182	C00903	637511	Cinnamaldehyde	132.16	C9H8O	CINNAMALDEHYDE	104-55-2	0.744444	0.17879	39.905	5.3185	1.3463e-09	8.8709
613	C00913	135398661	3-Methyladenine	149.15	C6H7N5			2.33423	1.83438	2.3595	1.2385	0.014631	1.8347
1312	C00931	6921588	Porphobilinogen(1-)	225.22	C10H13N2O4-	PORPHOBILINOGEN	487-90-1	0.724458	0.517203	3.5454	1.8259	3.3322e-06	5.4773
1098	C00984	439357	alpha D-Galactose	180.16	C6H12O6	ALPHA-D-GALACTOSE	3646-73-9	0.858639	1.44206	4.2637	2.0921	0.00015268	3.8162
114	C00986	12217446	1,3-Diaminopropane hydrochloride	110.58	C3H11ClN2			4.36546	3.68438	13.266	3.7297	0.00067535	3.1705
1031	C01029	123689	N8-Acetylspermidine	187.28	C9H21N3O		13431-24-8	0.0472284	0.172716	5.1047	2.3518	2.3729e-10	9.6247
1394	C01041	54670067	Ascorbic acid	176.12	C6H8O6		299-36-5	0.186893	0.127683	14.676	3.8753	2.978e-11	10.526
939	C01042	65065	N-Acetyl-L-aspartic acid	175.14	C6H9NO5		2545-40-6	0.638694	0.655506	5.069	2.3417	1.7669e-06	5.7528
1099	C01047	439378	L-Theanine	174.2	C7H14N2O3	CPD-9384	3081-61-6	2.92994	0.539144	2.5388	1.3442	0.010594	1.9749
39	C01157	5810	Hydroxyproline	131.13	C5H9NO3	4-HYDROXY-L-PROLINE	13504-85-3	2.89067	2.06132	2.3979	1.2618	0.022598	1.6459
524	C01181	134	4-Trimethylammoniobutanoate	146.21	C7H16NO2+		10329-41-6	0.340471	0.227211	3.2969	1.7211	7.1804e-08	7.1438
67	C01188	11671	2-Hydroxyisobutyric acid	104.1	C4H8O3		27909-95-1	1.88016	1.10427	3.1859	1.6717	0.00016323	3.7872
279	C01226	5280411	12-Oxo-phytodienoic acid	292.4	C18H28O3		67204-66-4	1.76462	3.95859	25.178	4.6541	4.1014e-05	4.3871
572	C01279	777	4-Amino-5-hydroxymethyl-2-methylpyrimidine	139.16	C6H9N3O	HMP	73-67-6	1.05192	0.609058	2.2514	1.1709	0.00034284	3.4649
1161	C01384	444266	Maleic acid	116.07	C4H4O4		110-16-7	0.31002	0.0951172	7.3942	2.8864	1.3335e-09	8.875
621	C01405	2244	Aspirin	180.16	C9H8O4		11126-35-5	3.54498	0.20259	34.025	5.0885	9.6927e-06	5.0136
531	C01407	241	Benzene	78.11	C6H6	BENZENE	1053658-43-7	0.193012	0.0956876	0.29581	-1.7573	8.7252e-09	8.0592
1103	C01419	439498	Cysteinylglycine	178.21	C5H10N2O3S	CYS-GLY	19246-18-5	0.486109	0.324498	31.25	4.9658	5.0323e-10	9.2982
544	C01424	370	Gallic acid	170.12	C7H6O5		149-91-7	2.41455	0.176257	1282.3	10.324	1.024e-08	7.9897
92	C01451	439503	Salicin	286.28	C13H18O7	CPD-1142	138-52-3	1.55682	2.75721	19.74	4.303	4.245e-05	4.3721
604	C01455	1140	Toluene	92.14	C7H8	TOLUENE	108-88-3	3.81478	0.327541	25.524	4.6738	2.5866e-05	4.5873
631	C01468	2879	p-Cresol	108.14	C7H8O	CPD-108	106-44-5	0.241351	0.898532	0.16344	-2.6131	7.745e-07	6.111
1192	C01481	689043	Caffeic acid	180.16	C9H8O4		331-39-5	0.610286	0.158896	9.1349	3.1914	1.2736e-08	7.895
1014	C01485	104770	Chlorate	83.45	ClO3-		14866-68-3	0.281738	0.562306	5.8759	2.5548	1.0422e-07	6.982
1167	C01494	445858	Ferulic acid	194.18	C10H10O4		1135-24-6	0.611315	0.125491	4.2482	2.0868	1.96e-07	6.7078
750	C01546	6919	2-Furoic acid	112.08	C5H4O3		100-55-0	1.78492	0.224598	0.47738	-1.0668	0.0082828	2.0818
3	C01551	204	Allantoin	158.12	C4H6N4O3		5377-33-3	0.721178	3.92683	2.9428	1.5572	0.030776	1.5118
542	C01572	341	Digallic acid	322.22	C14H10O9		3019-89-4	0.0941714	0.103583	293.21	8.1958	7.3126e-15	14.136
547	C01586	464	Hippuric acid	179.17	C9H9NO3		140480-84-8	0.69303	0.482842	6.0242	2.5908	2.8592e-07	6.5438
839	C01594	11128	Linamarin	247.24	C10H17NO6	LINAMARIN	554-35-8	1.1025	0.106659	12.553	3.6499	1.2783e-07	6.8934
1233	C01595	5280450	Linoleic acid	280.4	C18H32O2		121250-47-3	1.49856	0.354364	62.909	5.9752	2.628e-08	7.5804
21	C01598	896	Melatonin	232.28	C13H16N2O2	N-ACETYL-5-METHOXY-TRYPTAMINE	51023-76-8	15.0863	8.81874	8.4742	3.0831	0.023336	1.632
101	C01732	643798	Citraconic acid	130.1	C5H6O4		498-23-7	0.28476	1.96127	11.05	3.466	9.648e-06	5.0156
1085	C01736	248425	Purine riboside	252.23	C10H12N4O4		550-33-4	4.69282	0.547728	9.9892	3.3204	0.00045308	3.3438
829	C01744	10394	3-(4-Hydroxyphenyl)propionic acid	166.17	C9H10O3		501-97-3	4.25472	0.524808	10.307	3.3655	0.00034928	3.4568
115	C01750	16219923	Quercitrin hydrate	466.4	C21H22O12			2.15871	7.07697	0.2425	-2.0439	0.0057112	2.2433
1235	C01752	5280460	Scopoletin	192.17	C10H8O4	SCOPOLETIN	92-61-5	3.84432	0.101862	123.36	6.9468	1.8526e-06	5.7322
937	C01762	64959	Xanthosine	284.23	C10H12N4O6	XANTHOSINE	146-80-5	0.298053	0.315784	2.5999	1.3784	3.1893e-07	6.4963
108	C01850	5281792	Rosmarinic acid	360.3	C18H16O8		20283-92-5	0.370356	1.98855	10.372	3.3746	1.4529e-05	4.8378
836	C01857	10484	Thioacetic acid	76.12	C2H4OS		10387-40-3	0.112818	0.400291	0.13519	-2.887	1.4258e-09	8.846
763	C01879	7405	L-Pyroglutamic acid	129.11	C5H7NO3		149-87-1	0.632615	0.504818	2.6383	1.3996	2.7609e-05	4.5589
830	C01880	10401	Caprolactone	114.14	C6H10O2	CPD-101	24980-41-4	0.488488	0.0390699	0.4088	-1.2905	1.0594e-05	4.9749
1164	C01909	445027	Dethiobiotin	214.26	C10H18N2O3		533-48-2	0.294363	0.214153	3.1644	1.6619	6.9658e-08	7.157
1106	C01984	439616	(S)-Mandelic acid	152.15	C8H8O3		17199-29-0	1.14444	0.640834	4.4431	2.1516	7.7042e-06	5.1133
845	C02137	11915	Benzoylformic acid	150.13	C8H6O3		122-59-8	0.540945	0.385124	13.572	3.7626	1.2288e-08	7.9105
1000	C02155	92843	Glycyl-L-leucine	188.22	C8H16N2O3	CPD-12312	869-19-2	0.282469	0.130667	2.1011	1.0712	1.2409e-07	6.9063
550	C02170	487	Methylmalonic acid	118.09	C4H6O4		516-05-2	0.313705	0.281609	0.10282	-3.2817	1.2327e-09	8.9091
1365	C02185	24892729	Plastoquinol-1	206.28	C13H18O2			0.378285	0.137838	109.47	6.7744	4.0857e-12	11.389
1214	C02235	3505109	4-Nitrocatechol	155.11	C6H5NO4	CPD-158	517432	0.415132	0.218549	3.0253	1.5971	3.5346e-07	6.4517
1109	C02267	439693	Pentostatin	268.27	C11H16N4O4		53910-25-1	0.352233	0.315057	2.0902	1.0637	4.7055e-06	5.3274
938	C02376	65040	5-Methylcytosine	125.13	C5H7N3O	CPD0-2018	554-01-8	0.23605	0.29689	5.9296	2.5679	4.4332e-09	8.3533
556	C02378	564	Aminocaproic acid	131.17	C6H13NO2	CPD-884	1319-82-0	1.378	0.0403098	0.31544	-1.6646	0.0010246	2.9895
765	C02455	7408	1-Phenylethylamine	121.18	C8H11N		137577-63-0	0.561284	0.33291	3.2464	1.6988	9.551e-07	6.0199
709	C02470	5699	Xanthurenic acid	205.17	C10H7NO4		59-00-7	0.165811	0.665857	0.23815	-2.0701	5.4961e-07	6.2599
64	C02502	8871	2-Hydroxypyridine	95.1	C5H5NO	2-HYDROXYPYRIDINE	109-10-4	4.08739	3.32609	0.14794	-2.757	0.0022958	2.6391
779	C02505	7680	2-Phenylacetamide	135.16	C8H9NO	CPD-238	103-81-1	0.269019	0.216138	0.15921	-2.651	5.9212e-09	8.2276
93	C02532	439747	O-Phospho-D-serine	185.07	C3H8NO6P		73913-63-0	3.40526	5.36074	16.734	4.0647	0.00035112	3.4545
1238	C02564	5280527	N-Feruloylglycine	251.23	C12H13NO5			0.148231	0.101385	13.595	3.765	4.935e-12	11.307
794	C02595	8030	Thiophene	84.14	C4H4S		110-01-0	0.261625	1.38839	0.0045937	-7.7661	3.3551e-09	8.4743
1396	C02646	54682930	4-Hydroxycoumarin	162.14	C9H6O3		1076-38-6	0.349287	0.676956	9.5129	3.2499	1.1718e-07	6.9311
7	C02656	385	Pimelic acid	160.17	C7H12O4		111-16-0	2.53315	3.57835	18.284	4.1925	0.00010431	3.9817
1239	C02666	5280536	4-Hydroxy-3-methoxycinnamaldehyde	178.18	C10H10O3	CONIFERYL-ALDEHYDE	20649-42-7	0.352415	0.906493	0.056752	-4.1392	2.321e-08	7.6343
36	C02679	3893	Lauric acid	200.32	C12H24O2		143-07-7	1.78317	4.6372	52.366	5.7105	0.00015011	3.8236
959	C02710	70912	N-Acetyl-L-leucine	173.21	C8H15NO3		1188-21-2	1.85572	0.159327	7.5862	2.9234	1.9061e-05	4.7199
1030	C02714	122356	N-Acetylputrescine	130.19	C6H14N2O		18233-70-0	0.282866	0.114364	24.972	4.6423	3.8712e-11	10.412
745	C02845	6569	Methyl ethyl ketone	72.11	C4H8O	MEK	135311-02-3	0.392025	2.59798	0.032582	-4.9398	2.2258e-06	5.6525
1111	C02916	439845	(S)-Norlaudanosoline	287.31	C16H17NO4			0.263516	4.39676	6.123	2.6142	0.0093398	2.0297
1017	C03017	107738	Propionylcarnitine	217.26	C10H19NO4		17298-37-2	2.65574	0.739841	5.3988	2.4326	0.0002257	3.6465
1112	C03089	439904	5-Methylthioribose	180.22	C6H12O4S			0.290498	0.455267	92.226	6.5271	2.1506e-10	9.6674
1113	C03139	439918	Guanidinosuccinic acid	175.14	C5H9N3O4		6133-30-8	1.0349	0.43432	6.1187	2.6132	1.1516e-06	5.9387
94	C03145	439750	N-Formylmethionine	177.22	C6H11NO3S		4289-98-9	4.27737	3.51752	55.057	5.7828	2.4607e-05	4.6089
876	C03510	16118	Methionine sulfoximine	180.23	C5H12N2O3S		15985-39-4	2.65566	0.927857	2.5689	1.3611	0.0092054	2.036
17	C03547	757	Glycolic acid	76.05	C2H4O3		1033720-48-7	2.17689	1.92679	29.701	4.8924	8.0705e-07	6.0931
25	C03722	1066	Quinolinic acid	167.12	C7H5NO4		18970-62-2	1.56324	2.28181	2.2395	1.1632	0.03193	1.4958
14	C03758	681	Dopamine	153.18	C8H11NO2		51-61-6	4.70461	7.34452	12.367	3.6284	0.01219	1.914
1116	C03793	440120	N6,N6,N6-Trimethyl-L-lysine	188.27	C9H20N2O2		23284-33-5	0.800837	0.368104	18.244	4.1894	3.5439e-08	7.4505
1118	C03901	440159	Thiomorpholine-3-carboxylic acid	147.2	C5H9NO2S	THIOMORPHOLINE-3-CARBOXYLATE	20960-92-3	0.508077	2.06076	0.12349	-3.0176	2.1361e-05	4.6704
837	C03975	135398700	Isoxanthopterin	179.14	C6H5N5O2	2-AMINO-47-DIHYDROXYPTERIDINE	529-69-1	0.895312	0.123376	10.773	3.4293	8.1715e-08	7.0877
582	C04025	867	Malonic acid	104.06	C3H4O4		141-82-2	0.324329	0.301162	2.9546	1.563	2.7491e-07	6.5608
564	C04039	677	2,3-Dihydroxy-3-methylbutanoic acid	134.13	C5H10O4		1756-18-9	0.309307	0.464219	34.815	5.1216	1.4721e-09	8.8321
996	C04083	92180	N-(3-Methylbut-2-EN-1-YL)-9H-purin-6-amine	203.24	C10H13N5	CPD-4209	2365-40-4	5.77233	1.31435	3.532	1.8205	0.017706	1.7519
956	C04152	70315	1-Methylguanine	165.15	C6H7N5O	CPD0-1932	938-85-2	0.300613	0.26067	5.9517	2.5733	1.019e-08	7.9918
1120	C04197	440255	1-O-Indol-3-ylacetyl-beta-D-glucose	337.32	C16H19NO7	CPD-1102	19817-95-9	0.234314	0.245091	7.748	2.9538	7.2676e-10	9.1386
1243	C04275	5280665	1,2-Di-O-sinapoyl-beta-D-glucose	592.5	C28H32O14	12-BIS-O-SINAPOYL-BETA-D-GLUCOSIDE		1.66868	0.0487487	71.728	6.1645	3.683e-08	7.4338
789	C04308	7902	Deanol	89.14	C4H11NO		108-01-0	1.64184	1.86625	0.43597	-1.1977	0.010304	1.987
1046	C04404	151138	trans-4-Hydroxycyclohexanecarboxylic acid	144.17	C7H12O3		17419-81-7	0.313004	0.976885	0.2684	-1.8975	4.7208e-06	5.326
1304	C04717	6437847	13-Hpode	312.4	C18H32O4		23017-93-8	1.53181	0.189858	102.66	6.6818	1.0704e-08	7.9705
1295	C04785	5497123	(9Z,11E,13S,15Z)-13-Hydroperoxyoctadeca-9,11,15-trienoic acid	310.4	C18H30O4		67597-26-6	0.629329	0.311055	369.06	8.5277	4.0521e-11	10.392
1061	C05143	161355	Dhurrin	311.29	C14H17NO7	CPD-1042	499-20-7	1.88422	0.291381	156.23	7.2875	1.4725e-08	7.8319
1045	C05283	150914	gamma-Glutamylglutamine	275.26	C10H17N3O6		1466-50-8	0.174419	0.917321	20.115	4.3302	5.0066e-08	7.3005
113	C05306	12085802	Chlorophyll a	893.5	C55H72MgN4O5		1406-65-1	3.21248	5.27983	0.22314	-2.164	0.0034257	2.4653
1071	C05487	192735	17alpha,21-Dihydroxypregnenolone	348.5	C21H32O4		1167-48-2	0.681785	9.0784	17.246	4.1082	0.04718	1.3262
1076	C05548	194080	6-Acetamido-2-oxohexanoic acid	187.19	C8H13NO4		59403-50-8	0.16591	0.104285	2.7252	1.4463	7.7926e-09	8.1083
850	C05593	12122	3-Hydroxyphenylacetic acid	152.15	C8H8O3		621-37-4	0.38462	0.261563	4.4662	2.1591	3.162e-08	7.5
1244	C05610	5280802	Sinapaldehyde	208.21	C11H12O4	SINAPALDEHYDE	20649-43-8	1.12099	0.0603103	57.945	5.8566	1.1055e-08	7.9565
522	C05629	107	3-Phenylpropionic acid	150.17	C9H10O2		501-52-0	0.224952	0.312408	2.2821	1.1903	6.6535e-07	6.177
95	C05631	440735	Eriodictyol	288.25	C15H12O6		552-58-9	2.94897	3.35024	7.5418	2.9149	0.0008715	3.0597
615	C05643	1864	6-Hydroxymelatonin	248.28	C13H16N2O3	CPD-12014	2208-41-5	1.15501	0.119136	185.73	7.537	1.1255e-09	8.9487
1059	C05823	160645	3-Mercaptolactic acid	122.15	C3H6O3S		2614-83-7	0.431985	0.137635	22.68	4.5033	1.1927e-10	9.9235
974	C05830	76230	Xanthurenic acid 8-methyl ether	219.19	C11H9NO4		2929-14-8	0.642107	0.917032	10.703	3.4199	4.0956e-07	6.3877
1298	C05837	6325229	Indolylmethyl-glucosinolate	447.5	C16H19N2O9S2-	CPD-1863	4356-52-9	0.71499	0.774347	0.018126	-5.7858	4.068e-08	7.3906
1060	C05841	161234	D-Ribosylnicotinic acid	256.23	C11H14NO6+			0.594275	0.654228	11.535	3.528	3.5481e-07	6.45
538	C05851	323	Coumarin	146.14	C9H6O2	COUMARIN	103802-83-1	0.511924	1.02668	0.1256	-2.9931	6.874e-07	6.1628
846	C05852	11970	2-Hydroxyphenylacetic acid	152.15	C8H8O3		611-71-2	6.82431	0.899189	10.173	3.3466	0.0032895	2.4829
1051	C06046	159278	Salidroside	300.3	C14H20O7	CPD-13354	10338-51-9	0.188121	0.123901	6.0052	2.5862	2.2144e-10	9.6547
1074	C06056	193577	4-Hydroxy-L-threonine	135.12	C4H9NO4	CPD0-2189	21768-45-6	0.488619	1.59535	6.2421	2.642	3.422e-05	4.4657
111	C06082	5375200	(+)-Abscisic acid	264.32	C15H20O4		14375-45-2	7.35409	3.79349	3.3968	1.7642	0.023519	1.6286
1126	C06186	440936	Arbutin	272.25	C12H16O7	HYDROQUINONE-O-BETA-D-GLUCOPYRANOSIDE	2872-65-3	0.278056	0.287498	4.545	2.1843	1.5189e-08	7.8185
1165	C06313	135398729	Pterin H B2	237.22	C9H11N5O3		13039-62-8	1.19222	0.122955	2.5282	1.3381	0.00012753	3.8944
934	C06317	62348	Vanillyl alcohol	154.16	C8H10O3	VANILLYL-ALCOHOL	498-00-0	0.800267	0.36759	50.757	5.6655	2.1342e-09	8.6708
1025	C06346	114840	Higenamine	271.31	C16H17NO3		5843-65-2	0.175711	3.25759	2.1706	1.1181	0.048145	1.3174
543	C06366	368	Sym-homospermidine	159.27	C8H21N3		189340-78-1	3.05374	0.653874	18.964	4.2452	7.6681e-06	5.1153
1247	C06427	5280934	Linolenic acid	278.4	C18H30O2		463-40-1	0.732226	0.344285	30.272	4.9199	3.2614e-09	8.4866
1248	C06662	5280980	Clavulanic acid	199.16	C8H9NO5		58001-44-8	1.1443	0.372797	4.2479	2.0868	9.1865e-06	5.0369
60	C06672	8468	Vanillic acid	168.15	C8H8O4		121-34-6	0.921245	2.29057	25.448	4.6695	3.3214e-06	5.4787
724	C06677	6101	p-Toluenesulfonic acid	172.2	C7H8O3S		104-15-4	0.410853	0.324959	2.7236	1.4455	3.9262e-06	5.406
783	C06756	7809	p-Xylene	106.16	C8H10	CPD-1422	106-42-3	0.187848	2.03511	0.11606	-3.1071	7.7905e-06	5.1084
617	C06806	1989	Acetohexamide	324.4	C15H20N2O4S		8054-32-8	5.72872	1.21354	15.697	3.9724	0.00032277	3.4911
768	C06813	7416	Nitrobenzene	123.11	C6H5NO2	BENZENE-NO2	25154-55-6	1.7213	0.697804	8.0174	3.0031	9.5897e-06	5.0182
888	C06869	20824	Carbenicillin	378.4	C17H18N2O6S		4697-36-3	0.30022	4.27111	61.565	5.944	0.00011926	3.9235
753	C06954	7029	Diethylpropion	205.3	C13H19NO		134-80-5	0.479309	0.178832	40.133	5.3267	2.267e-10	9.6446
949	C07078	68624	Lomefloxacin hydrochloride	387.8	C17H20ClF2N3O3		98079-51-7	0.348531	0.0940673	17.187	4.1032	1.4857e-10	9.8281
767	C07113	7410	Acetophenone	120.15	C8H8O	PHENYL	103-84-4	0.0943079	0.0356981	51.454	5.6852	2.3524e-14	13.628
896	C07207	24066	Zalcitabine	211.22	C9H13N3O3		7481-89-2	0.736869	0.903967	5.2805	2.4007	4.5376e-06	5.3432
799	C07215	8373	o-Toluic acid	136.15	C8H8O2		118-90-1	0.227979	0.247536	9.1823	3.1989	8.5914e-10	9.0659
699	C07315	5329	Sulfamethoxazole	253.28	C10H11N3O3S		129378-89-8	0.551697	0.207201	127.65	6.996	4.3992e-11	10.357
692	C07401	4913	Procainamide	235.33	C13H21N3O		51-06-9	7.905	0.173213	5.2325	2.3875	0.015932	1.7977
797	C07411	8280	Paramethadione	157.17	C7H11NO3		115-67-3	16.3727	0.662102	0.0041698	-7.9058	0.039537	1.403
683	C07422	4737	Pentobarbital	226.27	C11H18N2O3		5767-32-8	1.88589	0.594959	3.7744	1.9162	0.00039191	3.4068
685	C07428	4753	Phenacemide	178.19	C9H10N2O2		63-98-9	0.255089	0.231003	56.246	5.8137	1.2616e-11	10.899
686	C07432	4762	Phenmetrazine	177.24	C11H15NO		134-49-6	2.75706	1.11165	7.4829	2.9036	0.00019377	3.7127
688	C07445	4828	Pindolol	248.32	C14H20N2O2		13523-86-9	0.158151	0.278633	640.79	9.3237	7.9865e-13	12.098
1197	C07449	1548992	Metiamide	244.4	C9H16N4S2		34839-70-8	0.343101	5.70655	0.19079	-2.3899	0.0059729	2.2238
643	C07501	3331	Felbamate	238.24	C11H14N2O4		132539-06-1	1.02659	0.633814	4.3387	2.1173	1.0628e-05	4.9735
1273	C07502	5284627	Topiramate	339.36	C12H21NO8S		97240-79-4	10.5106	0.183627	70.971	6.1492	0.0010787	2.9671
585	C07565	904	Acetanilide	135.16	C8H9NO	N-ACETYLARYLAMINE	103-81-1	0.224663	0.0774419	0.16625	-2.5886	5.4334e-10	9.2649
825	C07588	10253	Salicyluric acid	195.17	C9H9NO4		132390-61-5	1.27483	0.185512	20.894	4.385	8.9219e-08	7.0495
676	C07699	4499	Nisoldipine	388.4	C20H24N2O6		63675-72-9	3.24672	7.77737	12.676	3.664	0.019944	1.7002
625	C07827	2479	Butabarbital	212.25	C10H16N2O3		1135-61-1	1.06203	1.19595	3.1019	1.6331	0.00020474	3.6888
641	C07832	3284	Ethinamate	167.2	C9H13NO2		126-52-3	5.01406	0.608965	7.0985	2.8275	0.0018555	2.7315
1130	C07841	441341	(2R)-2-(2-Oxopyrrolidin-1-yl)butanamide	170.21	C8H14N2O2		102767-28-2	1.23037	12.2909	50.697	5.6638	0.035265	1.4527
815	C07844	9034	Methohexital	262.3	C14H18N2O3		151-83-7	0.307819	0.316902	2.9834	1.5769	1.4856e-07	6.8281
854	C07904	12460	Bontril	191.27	C12H17NO		16311-86-7	0.244185	0.0681601	9.8327	3.2976	4.7634e-10	9.3221
698	C08050	5328	Sulfamethizole	270.3	C9H10N4O2S2		144-82-1	0.381713	0.171381	0.060015	-4.0585	3.3379e-10	9.4765
749	C08126	6869	Penicillin v	350.4	C16H18N2O5S		132-98-9	0.524038	2.33628	0.16589	-2.5917	0.00010977	3.9595
1063	C08269	164642	Betonicine	159.18	C7H13NO3	CPD-17183	515-25-3	4.62507	0.110073	136.51	7.0929	7.0242e-06	5.1534
1219	C08271	4479242	2-Amino-5-[(1-hydroxycyclopropyl)amino]-5-oxopentanoic acid	202.21	C8H14N2O4		58919-61-2	1.56418	0.700731	2.0634	1.045	0.0035673	2.4477
35	C08272	3830	Kinetin	215.21	C10H9N5O	CPD-4609	177966-68-6	3.32019	3.50001	3.2619	1.7057	0.015071	1.8218
1218	C08284	4473082	gamma-Hydroxyarginine	190.2	C6H14N4O3		2524-31-4	2.04069	1.28583	11.652	3.5425	9.3315e-06	5.03
1189	C08335	656493	Vicianin	427.4	C19H25NO10	R-VICIANIN	155-57-7	0.403337	0.0578219	89.48	6.4835	4.7465e-12	11.324
1133	C08348	441476	Pectin	194.14	C6H10O7		14982-50-4	1.05493	0.194961	31.939	4.9973	9.4008e-09	8.0268
1253	C08491	5281166	Jasmonic acid	210.27	C12H18O3		6894-38-8	0.341204	0.0910577	2.4426	1.2884	1.6057e-07	6.7943
99	C08650	638278	Isoliquiritigenin	256.25	C15H12O4	CPD-3041	13745-20-5	1.83422	1.59457	4.3806	2.1311	0.00027437	3.5617
70	C09251	15376	Vincamine	354.4	C21H26N2O3		1617-90-9	1.71211	3.55821	6.2106	2.6347	0.00075514	3.122
1256	C09694	5281523	Juvenile hormone III	266.38	C16H26O3	CPD-8838	22963-93-5	0.184675	0.0703502	26.204	4.7117	5.8169e-13	12.235
968	C09978	73447	Uvaretin	378.4	C23H22O5		58449-06-2	1.14086	0.785085	41.428	5.3725	3.0346e-08	7.5179
1140	C09985	442551	Jasminine	220.22	C11H12N2O3		19634-30-1	0.0781958	0.546736	0.33226	-1.5896	9.5902e-07	6.0182
110	C10438	5372954	cis-Cinnamic acid	148.16	C9H8O2		102-94-3	1.60956	2.31387	11.2	3.4855	2.9929e-05	4.5239
1185	C10490	637796	Isosafrole	162.18	C10H10O2		120-58-1	0.818836	0.684832	34.649	5.1147	1.8176e-08	7.7405
1263	C10602	5281826	Lilaline	383.4	C20H17NO7		110011-49-9	0.288477	1.03977	2.7785	1.4743	0.00018698	3.7282
1032	C10654	124075	Casimiroin	233.22	C12H11NO4		477-89-4	0.403963	0.144787	0.088576	-3.4969	2.1057e-09	8.6766
1020	C10676	107936	gamma-Fagarine	229.23	C13H11NO3		524-15-2	0.224188	0.0561421	15.381	3.943	1.6748e-11	10.776
1058	C10784	160570	Cannabidiolic acid	358.5	C22H30O4		1244-58-2	0.818392	0.173429	5.0247	2.329	3.989e-07	6.3991
801	C10812	8438	Piperonal	150.13	C8H6O3		120-57-0	0.191775	0.441515	2.5026	1.3234	2.0175e-06	5.6952
922	C10947	42586	Metalaxyl	279.33	C15H21NO4		102256-63-3	0.349859	0.341301	77.72	6.2802	3.9458e-11	10.404
841	C11016	11487	Diphenylamine	169.22	C12H11N	CPD-9937	122-39-4	0.71648	1.48919	6.7057	2.7454	1.2946e-05	4.8879
847	C11118	12025	2-Pyrrolidinone	85.1	C4H7NO		22580-55-8	0.482441	0.261334	0.38318	-1.3839	3.7448e-06	5.4266
756	C11129	7054	Isatin	147.13	C8H5NO2	ISATIN	1186480-61-4	0.144311	0.474222	0.060337	-4.0508	1.318e-09	8.8801
565	C11143	679	Dimethyl sulfoxide	78.14	C2H6OS	DMSO	164071-41-4	0.161538	0.151213	0.12419	-3.0093	1.3895e-10	9.8572
807	C11284	8617	Indole-3-butyric acid	203.24	C12H13NO2		111150-79-9	0.347353	0.098606	10.59	3.4046	2.7173e-10	9.5659
1004	C11332	94244	Leucyl-leucine	244.33	C12H24N2O3		17665-02-0	0.189544	0.0423867	2.1293	1.0904	9.3524e-09	8.0291
286	C11512	5281929	Methyl jasmonate	224.3	C13H20O3		1211-29-6	0.569402	3.01895	14.973	3.9043	1.4732e-05	4.8317
1154	C11662	443343	7-Epiloganin tetraacetate	558.5	C25H34O14			0.344748	0.527818	2.4105	1.2693	6.6955e-06	5.1742
1305	C12111	6438330	Manumycin A	550.6	C31H38N2O7		52665-74-4	2.67207	1.46823	39.716	5.3117	4.5442e-06	5.3425
883	C12766	19003	Cyclacillin	341.4	C15H23N3O4S		3485-14-1	1.6178	0.541022	3.2255	1.6895	0.00033931	3.4694
1196	C13772	854018	N-Benzyl-9-[(2S)-oxan-2-yl]purin-6-amine	309.4	C17H19N5O			0.739409	3.26628	0.30297	-1.7227	0.0029677	2.5276
813	C14260	8831	Diisobutyl adipate	258.35	C14H26O4		141-04-8	2.55411	7.56026	0.056687	-4.1408	0.0021693	2.6637
819	C14512	9223	Benzofuran	118.13	C8H6O		271-89-6	0.268024	0.111504	0.1929	-2.3741	2.7557e-09	8.5598
1316	C14827	9548877	9(S)-Hpode	312.4	C18H32O4		29774-12-7	0.293113	0.201724	26.755	4.7418	3.2713e-11	10.485
1224	C15485	4641377	1-[3-Carboxy-3-[(3-carboxy-3-hydroxypropyl)amino]propyl]azetidine-2-carboxylic acid	304.3	C12H20N2O7		74235-24-8	0.199858	0.366791	0.26403	-1.9212	6.82e-08	7.1662
1271	C15568	5283996	7alpha,12alpha-Dihydroxy-3-oxochol-4-en-24-oic Acid	404.5	C24H36O5			1.7751	0.602527	28.05	4.8099	1.9077e-07	6.7195
610	C16038	1530	2-Amino-1-methyl-6-phenylimidazo[4,5-b]pyridine	224.26	C13H12N4		105650-23-5	0.902891	0.210246	153.1	7.2584	2.264e-10	9.6451
1272	C16258	5284054	Petromyzonol	394.6	C24H42O4	CPD-7261	28979-29-5	3.14885	7.1812	24.317	4.6039	0.0037291	2.4284
1388	C16278	23724692	R.g.-Keto III	628.9	C42H60O4			1.77208	8.68035	37.725	5.2374	0.0093377	2.0298
1268	C16308	5283028	Traumatic acid	228.28	C12H20O4		6402-36-4	0.843254	0.195496	8.737	3.1271	5.8222e-08	7.2349
1350	C16309	15388629	12-Oxo-trans-10-dodecenoate	211.28	C12H19O3-	12-OXO-TRANS-10-DODECENOATE		0.0951052	14.2697	0.35371	-1.4994	0.034943	1.4566
1353	C16316	16061072	(9Z,11E,13S,15Z)-13-Hydroxyoctadeca-9,11,15-trienoic acid	294.4	C18H30O3			1.61814	2.53503	183.79	7.5219	3.3564e-06	5.4741
1308	C16321	6450029	(9S,10E,12Z,15Z)-9-Hydroperoxyoctadeca-10,12,15-trienoic acid	310.4	C18H30O4		111004-08-1	0.366684	0.195943	14.063	3.8138	8.0253e-10	9.0955
981	C16358	80220	1-Methylxanthine	166.14	C6H6N4O2	CPD-9025	28109-92-4	1.33362	1.18624	2.6014	1.3793	0.0016677	2.7779
979	C16361	79437	1,3,7-Trimethyluric acid	210.19	C8H10N4O3	CPD-12480	5415-44-1	0.272993	1.51237	2.102	1.0718	0.0041069	2.3865
1006	C16396	96177	2,4-Diamino-6-nitrotoluene	167.17	C7H9N3O2		6629-29-4	0.340845	0.242456	0.44829	-1.1575	6.9096e-07	6.1605
1337	C16508	11011465	12-trans-Hydroxy juvenile hormone III	282.37	C16H26O4			0.247766	0.0473886	5.1258	2.3578	4.8565e-10	9.3137
347	C16517	14122903	Desulfoglucobrassicin	368.4	C16H20N2O6S	CPD-1862		1.76589	0	0.14479	-2.788	1.7456e-06	5.7581
744	C16521	6557	Isoprene	68.12	C5H8	CPD-9436	1118-58-7	1.20752	0.0944845	0.35659	-1.4876	0.00068242	3.1659
1392	C16590	51090917	3-({1-[(4-Fluorophenyl)methyl]-6-oxo-1,4,5,6-tetrahydropyridazin-3-yl}formamido)-N,N-dimethylpropanamide	348.4	C17H21FN4O3			0.23754	0.189735	2.1003	1.0706	3.8998e-07	6.409
1319	C16759	9793905	S-Allyl-L-cysteine	161.22	C6H11NO2S	CPD-9298	21593-77-1	0.11528	0.261832	0.2871	-1.8004	1.3196e-08	7.8795
1166	C16837	445262	4-Aminopiperidine-1-carboxylic acid	144.17	C6H12N2O2		959317-82-9	3.08139	7.7404	29.295	4.8726	0.0057964	2.2368
1403	C17215	44237293	3-(3'-Methylthio)propylmalic acid	222.26	C8H14O5S			0.17063	0.111588	3.327	1.7342	8.5566e-10	9.0677
1359	C17216	22266653	2-Oxo-6-methylthiohexanoic acid	176.24	C7H12O3S			0.252169	1.50037	0.10495	-3.2522	2.8718e-06	5.5418
1412	C17221	101140117	L-Trihomomethionine	191.29	C8H17NO2S			6.33536	0.418999	2.6255	1.3926	0.029304	1.5331
1417	C17225	123131545	(2S)-2-Amino-8-(methylsulfanyl)octanoic acid	205.32	C9H19NO2S			0.68864	0.46072	11.164	3.4807	3.5756e-08	7.4466
1380	C17238	46173869	(2R)-2-Amino-3-[(Z)-N-hydroxy-C-[(4-hydroxyphenyl)methyl]carbonimidoyl]sulfanylpropanoic acid	270.31	C11H14N2O4S			2.20989	0.178611	8.3726	3.0657	1.5045e-05	4.8226
1381	C17240	46173871	p-Hydroxybenzyldesulphoglucosinolate	345.37	C14H19NO7S			0.216779	0.147551	5.5315	2.4677	3.5855e-10	9.4455
1404	C17352	25201123	Isonocardicin C	486.5	C23H26N4O8	CPD-9416		0.130005	3.14859	3.6582	1.8711	0.0198	1.7033
1407	C17369	132448	Northienamycin	258.3	C10H14N2O4S		77550-86-8	0.745959	0.153556	4.0527	2.0189	6.9265e-07	6.1595
1408	C17575	46173945	Actinamine	206.24	C8H18N2O4			0.318095	2.78543	13.375	3.7414	0.00011868	3.9256
1409	C17747	9795270	5-Hydroxy-1-(4-hydroxyphenyl)-3-decanone	264.36	C16H24O3			0.341081	0.0904749	116.48	6.864	3.365e-12	11.473
1281	C17765	5319013	Licoricone	382.4	C22H22O6		51847-92-8	0.9216	11.2534	41.195	5.3644	0.025124	1.5999
1179	C17821	636750	gamma-Asarone	208.25	C12H16O3		494-40-6	1.12469	0.705847	9.6361	3.2684	6.679e-07	6.1753
1300	C17949	6337958	N-Acetyldemethylphosphinothricin	208.13	C6H11NO5P+			0.219727	0.280992	2.1486	1.1034	7.8087e-07	6.1074
1384	C17972	46174015	Fortimicin AO	353.37	C13H27N3O8			0.358302	1.08194	0.33291	-1.5868	3.7391e-05	4.4272
1314	C18218	7058075	16-Hydroxypalmitate	271.42	C16H31O3-	16-HYDROXYPALMITATE	506-13-8	0.394317	0.652678	4.5627	2.1899	3.9734e-07	6.4008
1418	C18338	124489012	(3S)-Non-8-yn-3-ol	140.22	C9H16O			1.06102	0.235086	14	3.8074	5.1304e-08	7.2899
993	C18487	91665	Pyroquilon	173.21	C11H11NO		57369-32-1	0.0950514	0.0991455	13.119	3.7136	3.3232e-12	11.478
668	C18667	4096	Methamidophos	141.13	C2H8NO2PS		10265-92-6	0.259946	0.230925	0.0091161	-6.7774	3.7094e-12	11.431
781	C19326	7732	p-Anisidine	123.15	C7H9NO		104-94-9	0.704638	0.329844	3.2466	1.6989	3.8254e-06	5.4173
838	C19440	10964	Malonaldehyde	72.06	C3H4O2		542-78-9	0.842215	0.966253	4.0199	2.0072	4.36e-05	4.3605
834	C19615	10459	Hexadecanedioic acid	286.41	C16H30O4		505-54-4	1.69221	0.33076	80.723	6.3349	1.546e-08	7.8108
954	C19837	69867	Indole-3-carboxylic acid	161.16	C9H7NO2		22236-11-9	0.0883003	0.112291	0.10335	-3.2743	5.9111e-12	11.228
890	C20362	21059	Ethyl maltol	140.14	C7H8O3		1110651	0.367719	0.199987	0.38818	-1.3652	4.8784e-07	6.3117
760	C20441	7361	Furfuryl alcohol	98.1	C5H6O2	CPD-14102	25212-86-6	2.17573	1.96272	2.6607	1.4118	0.017992	1.7449
1180	C21721	636970	Camalexin	200.26	C11H8N2S	THIAZOL-YL-INDOLE	135531-86-1	0.650023	3.6318	520.81	9.0246	7.5214e-06	5.1237
808		135403646	8-Azaguanine	152.11	C4H4N6O	CPD0-1143	134-58-7	0.689355	1.52232	4.7299	2.2418	4.9488e-05	4.3055
898		24247	Perchloric acid	100.46	ClHO4	CPD0-1385	47999-51-9	1.12891	1.2099	2.6359	1.3983	0.00092311	3.0347
81		79784	Tricine	179.17	C6H13NO5	CPD0-2399	1389475	1.27103	3.32529	3.1354	1.6486	0.010952	1.9605
780		7708	Benzyl formate	136.15	C8H8O2	CPD-103	104-57-4	0.424092	0.449496	18.159	4.1826	2.7618e-09	8.5588
828		10377	Olivetol	180.24	C11H16O2	CPD-11505	500-66-3	0.658554	0.862959	7.5505	2.9166	2.0292e-06	5.6927
946		68161	1-Piperideine	83.13	C5H9N	CPD-11764	505-18-0	0.19568	0.209269	3.4096	1.7696	1.1645e-08	7.9338
945		66519	N-Phenylsuccinimide	175.18	C10H9NO2	CPD-12182	83-25-0	0.192078	0.140669	6.1511	2.6208	1.7227e-10	9.7638
1386		46878450	N-Hydroxypentahomomethioninate	234.34	C10H20NO3S-	CPD-14039		0.439929	0.251803	3.6354	1.8621	1.4639e-07	6.8345
1348		14132344	1-O-Vanilloyl-beta-D-glucose	330.29	C14H18O9	CPD-15006		0.300215	0.11124	8.1635	3.0292	9.8778e-10	9.0053
824		10250	Lumazine	164.12	C6H4N4O2	CPD-15309	27899-40-7	0.389424	0.605146	5.9097	2.5631	2.31e-07	6.6364
650		3446	Gabapentin	171.24	C9H17NO2	CPD-16562	360-70-3	3.67679	0.429551	507.76	8.988	3.008e-07	6.5217
1373		40566100	3-Carboxy-4-methyl-5-propyl-2-furanpropionate	238.24	C12H14O5-2	CPD-16818		0.435852	0.148959	0.34351	-1.5416	2.1348e-07	6.6706
62		8655	Syringaldehyde	182.17	C9H10O4	CPD-17106	134-96-3	6.40931	2.31672	17.79	4.153	0.00076733	3.115
1005		95200	S-Methyl methanesulfinothioate	110.2	C2H6OS2	CPD-17445	13882-12-7	0.307042	0.308797	0.1339	-2.9008	4.6171e-09	8.3356
1083		229427	1-Ethylsulfinylsulfanylethane	138.3	C4H10OS2	CPD-17446	18542-39-7	0.170176	0.216067	0.19561	-2.3539	1.2505e-09	8.9029
245		441422	Gentiobiose	342.3	C12H22O11	CPD-3605	554-91-6	3.67734	1.76708	27.764	4.7952	3.9703e-06	5.4012
852		12298	Pentanamide	101.15	C5H11NO	CPD-586	42861-33-6	0.174391	0.154595	3.2381	1.6952	4.5786e-09	8.3393
1232		5280444	L-Lupinic acid	306.32	C13H18N6O3	CPD-669	67392-79-4	0.362003	0.107348	2.5964	1.3765	1.3144e-07	6.8813
1055		160464	delta-Guanidinovaleric acid	159.19	C6H13N3O2	CPD-6942	462-93-1	0.491115	0.308676	7.1845	2.8449	5.0083e-08	7.3003
1401		90657275	Tetrahydrogeranylgeranyl-PP	451.5	C20H37O7P2-3	CPD-7003		0.284609	0.0893032	12.685	3.6651	1.1618e-10	9.9349
1289		5464105	Nitecapone	265.22	C12H11NO6	CPD-7663	116313-94-1	4.79792	0.301285	86.986	6.4427	1.2547e-05	4.9015
893		21648	4-(4-Hydroxyphenyl)-2-butanone	164.2	C10H12O2	CPD-8647	5471-51-2	0.139266	0.206263	5.3974	2.4323	5.281e-10	9.2773
608		1474	2,2'-Bipyridine	156.18	C10H8N2	CPD-8819	366-18-7	0.762386	0.252394	28.064	4.8107	2.8143e-09	8.5506
1009		97750	Diethyl 2-methyl-3-oxosuccinate	202.2	C9H14O5	DIETHYL-2-METHYL-3-OXOSUCCINATE	759-65-9	0.261192	0.776173	7.5024	2.9074	2.276e-07	6.6428
903		25674	L-Ethionine	163.24	C6H13NO2S	ETHIONINE	13073-35-3	0.0944629	1.83577	0.28056	-1.8336	0.00053388	3.2726
958		70726	Glutarimide	113.11	C5H7NO2	GLUTARIMIDE	1121-89-7	0.198874	0.251338	2.2705	1.183	2.3474e-07	6.6294
681		4678	Panthenol	205.25	C9H19NO4	PANTOTHENOL	1113-70-8	0.222505	0.102072	22.171	4.4706	1.6495e-11	10.783
597		1057	Pyrogallol	126.11	C6H6O3	PYROGALLOL	35296-77-6	1.0436	2.05924	3.9211	1.9713	0.00073412	3.1342
1231		5280344	2-((2E)-3,7-Dimethyl-2,6-octadienyl)-5,6-dimethoxy-3-methyl-1,4-benzenediol	320.4	C19H28O4	QH2	56275-39-9	0.517104	2.78183	0.13323	-2.908	6.5934e-05	4.1809
719		6038	2-Hydroxyquinoline	145.16	C9H7NO	QUINOLIN-2-OL	104534-80-7	0.522515	0.827349	10.758	3.4273	1.4297e-07	6.8447
30		1145	Trimethylamine oxide	75.11	C3H9NO	TRIMENTHLAMINE-N-O	1184-78-7	2.9558	3.02208	4.7443	2.2462	0.0023168	2.6351
1		59	2-Phosphoglyceric acid	186.06	C3H7O7P		2553-59-5	2.24737	7.11939	5.9504	2.573	0.016044	1.7947
32		1172	[5-(2,4-Dioxopyrimidin-1-yl)-3,4-dihydroxyoxolan-2-yl]methyl dihydrogen phosphate	324.18	C9H13N2O9P		18354-06-8	1.96753	1.80362	9.6618	3.2723	8.2003e-05	4.0862
68		11756	Ethylmalonic acid	132.11	C5H8O4		601-75-2	1.74412	1.58619	4.6553	2.2189	8.7111e-05	4.0599
76		68247	Cyanidin chloride	322.69	C15H11ClO6		528-58-5	3.95101	2.40514	4.0748	2.0267	0.0059648	2.2244
80		77982	Ribose-5-phosphate	230.11	C5H11O8P		3615-55-2	1.42756	3.31183	6.5325	2.7076	0.0002887	3.5396
82		86043	3-(Methylthio)butyric acid	134.2	C5H10O2S		16630-65-2	1.7085	2.27365	8.225	3.04	0.00026959	3.5693
83		102861	Methyl dihydrojasmonate	226.31	C13H22O3		24851-98-7	1.03134	2.57002	10.349	3.3714	6.1019e-05	4.2145
84		122724	Celastrol	450.6	C29H38O4		34157-83-0	7.07982	5.63469	3.4579	1.7899	0.036782	1.4344
97		445282	L-Methionine sulfone	181.21	C5H11NO4S		7314-32-1	14.277	2.66462	8.8728	3.1494	0.028448	1.546
103		2724100	Melitriose	594.5	C18H42O21		17629-30-0	11.2326	3.35133	31.413	4.9733	0.0025194	2.5987
104		2735510	Betaine aldehyde chloride	137.61	C5H12ClNO		7758-31-8	5.20834	3.47771	2.7096	1.4381	0.039918	1.3988
109		5367460	Ethyl linolenate	306.5	C20H34O2		1191-41-9	1.80784	2.61681	11.184	3.4834	0.00010444	3.9811
116		18646925	D-Ribose-5-phosphate disodium salt hydrate	274.07	C5H9Na2O8P			1.85228	3.17367	9.7408	3.284	0.00019791	3.7035
119		24721094	Pelargonin chloride	631	C27H31ClO15			1.4768	2.23641	5.3875	2.4296	7.6681e-05	4.1153
120		44630053	O-Acetyl-L-serine hydrochloride	183.59	C5H10ClNO4		66638-22-0	0.939883	2.76688	12.451	3.6381	3.6542e-05	4.4372
122		87357745	2-Deoxyribose 5-phosphate sodium salt	258.07	C5H9Na2O7P			0.4747	1.43267	9.1438	3.1928	2.1448e-06	5.6686
124		92132445	a-D-Mannose-1-phosphate sodium salt	282.12	C6H12NaO9P			0.66127	2.12263	3.8377	1.9403	0.00056904	3.2449
125		124204235	D-Mannose 6-phosphate barium salt hydrate, >=98%	415.48	C6H15BaO10P			0.810122	2.39322	3.9826	1.9937	0.00075552	3.1218
126		135398570	Cyclic guanosine monophosphate	345.21	C10H12N5O7P		7665-99-8	2.00233	4.8945	4.9083	2.2952	0.022849	1.6411
128		135409471	Sapropterin dihydrochloride	314.17	C9H17Cl2N5O3		69056-38-8	2.64382	1.86895	5.7534	2.5244	0.00043441	3.3621
129		139035036	D-Glucose 6-phosphate (sodium)	282.12	C6H12NaO9P			0.62389	2.15973	2.8991	1.5356	0.00087678	3.0571
130		146724	1-Methylguanidine hydrochloride	109.56	C2H8ClN3		21770-81-0	2.37542	3.47903	3.289	1.7177	0.010549	1.9768
134	C00738	206	Hexose	180.16	C6H12O6		10030-80-5	0.728097	1.85278	0.25221	-1.9873	8.7289e-06	5.059
167		8395	Efloxate	324.3	C19H16O5		119-41-5	6.06304	0	0.09735	-3.3607	0.00052543	3.2795
169		8485	4-Dodecylbenzenesulfonic acid	326.5	C18H30O3S		121-65-3	1.79219	0.911925	7.4177	2.891	8.8054e-06	5.0553
170		8778	Dodecyl hydrogen sulfate	266.4	C12H26O4S		151-21-3	2.17125	5.1221	20.193	4.3358	0.00061397	3.2119
180		14994	Dinoterb	240.21	C10H12N2O5		1420-07-1	1.31226	0.405094	6.1898	2.6299	1.4589e-06	5.836
199		62432	Morzid	233.27	C8H16N3OPS		2168-68-5	4.29976	0	0.12313	-3.0218	4.8196e-05	4.317
204		66065	Bergenin	328.27	C14H16O9		477-90-7	0	1.87923	7.3457	2.8769	4.4573e-06	5.3509
212		89640	Loganic acid	376.36	C16H24O10		22255-40-9	1.6045	1.37795	2.0146	1.0105	0.00046245	3.3349
214		92294	7-Aminoflunitrazepam	283.3	C16H14FN3O		34084-50-9	4.31877	0	0.10454	-3.2579	7.7056e-05	4.1132
216		92836	2-Hydroxyhexadecanoic acid	272.42	C16H32O3		10067-06-8	4.60792	10.3781	113.37	6.8249	0.0013227	2.8785
222		107848	Geniposide	388.4	C17H24O10		24512-63-8	1.56245	0.714284	3.0276	1.5982	1.7835e-05	4.7487
229		158183	3-Benzyl-6-(1H-indol-3-ylmethyl)piperazine-2,5-dione	333.4	C20H19N3O2		82597-82-8	2.87535	0	0.10808	-3.2098	2.9428e-05	4.5312
252		636454	Koaburside	346.33	C15H22O9			1.09472	1.73648	5.669	2.5031	8.3742e-06	5.0771
259		656641	Polidocanol	582.8	C30H62O10		3055-99-0	0.4328	0.552523	7.1447	2.8369	2.8619e-08	7.5433
272		4248455	4-Methylene-2-octyl-5-oxotetrahydrofuran-3-carboxylic acid	254.32	C14H22O4		191282-48-1	2.28155	0.403797	8.3113	3.0551	4.6337e-06	5.3341
274		4484225	[3,4,5-Trihydroxy-6-(hydroxymethyl)oxan-2-yl] 3-(3,4-dihydroxyphenyl)prop-2-enoate	342.3	C15H18O9			1.12472	0	0.17866	-2.4847	7.2879e-08	7.1374
275		4628123	[3,4,5-Trihydroxy-6-(hydroxymethyl)oxan-2-yl] 3-(4-hydroxy-3,5-dimethoxyphenyl)prop-2-enoate	386.3	C17H22O10			1.37225	1.11025	7.5	2.9069	1.8099e-06	5.7423
283		5281623	Bellidifolin	274.22	C14H10O6		2798-25-6	2.07809	0	0.14171	-2.8189	2.9496e-06	5.5302
287		5282375	Etretinate	354.5	C23H30O3		54350-48-0	1.13447	0	0.18182	-2.4594	1.3948e-07	6.8555
307		5483905	Kaempferol 7-neohesperidoside	594.5	C27H30O15		17353-03-6	0.789053	0.834763	2.351	1.2333	6.7195e-05	4.1727
308		5484066	Peltatoside	596.5	C26H28O16		23284-18-6	0	1.13319	5.8098	2.5385	2.3661e-07	6.626
322		6917907	Leptomycin B	540.7	C33H48O6		87081-35-4	6.57012	1.02848	2.9567	1.564	0.022693	1.6441
323		7097227	Indoleacetyl glutamic acid	304.3	C15H16N2O5		57105-48-3	0	0.866435	5.7042	2.512	7.9952e-08	7.0972
327		9803828	Rivenprost	450.6	C24H34O6S		256382-08-8	1.63307	1.37291	5.523	2.4655	8.6106e-06	5.065
335		11100427	3-(2-Glucosyloxy-4-methoxyphenyl)propanoic acid	358.34	C16H22O9			1.15905	0.794098	2.9872	1.5788	7.1935e-06	5.1431
344		12305415	Lespedin	578.5	C27H30O14		482-38-2	0.272705	0.525188	2.3569	1.2369	1.8539e-06	5.7319
346		14035461	NCGC00384684-01_C12H16O4_4-Pentene-2,3-diol, 5-[3-hydroxy-2-(hydroxymethyl)phenyl]-, (2S,3R,4E)-	224.25	C12H16O4			1.38829	1.05315	4.0988	2.0352	4.0246e-05	4.3953
348		14132345	[3,4,5-Trihydroxy-6-(hydroxymethyl)oxan-2-yl] 4-hydroxy-3,5-dimethoxybenzoate	360.31	C15H20O10			4.70776	0.830886	99.003	6.6294	7.6356e-07	6.1172
350		14186891	1-(2,4,6-Trihydroxyphenyl)-9-phenylnonan-1-one	342.4	C21H26O4			0.923297	1.96249	7.2722	2.8624	4.3127e-06	5.3653
358		15224182	Pseudosemiglabrinol	350.4	C21H18O5			2.32107	0	0.14901	-2.7465	2.5263e-06	5.5975
360		16061101	2,3-Dinor Prostaglandin E1	326.4	C18H30O5			1.16651	4.99794	19.974	4.32	0.00022917	3.6398
365		20927390	7-{[4-(3,4-Dihydroisoquinolin-2(1H)-ylcarbonyl)piperidin-1-yl]sulfonyl}-2-methyl-2H-1,4-benzothiazin-3(4H)-one	485.6	C24H27N3O4S2			3.46032	3.60077	4.5487	2.1855	0.0021464	2.6683
376		23872026	(11E,15Z)-9,10,13-Trihydroxy-11,15-octadecadienoic acid	328.4	C18H32O5			1.41195	2.30447	5.8741	2.5544	7.7378e-05	4.1114
382		24096399	(Z)-5,8,11-Trihydroxyoctadec-9-enoic acid	330.5	C18H34O5			1.26609	1.95578	8.4148	3.0729	8.445e-06	5.0734
394		42608094	5,6-Dimethoxy-[2'',3'':7,8]furanoflavanone	324.3	C19H16O5			1.86648	0	0.14545	-2.7814	1.5925e-06	5.7979
408		45783012	4-Acetyl-3-hydroxy-5-methylphenyl beta-D-glucopyranoside	328.31	C15H20O8			0.570423	1.15389	4.0823	2.0294	2.9957e-06	5.5235
412		46284825	N-[2-(Dimethylamino)ethyl]-2-[6,7-dimethyl-2-oxo-3-(trifluoromethyl)quinoxalin-1(2H)-yl]propanamide	384.4	C18H23F3N4O2			1.08758	0	0.18054	-2.4696	3.7847e-08	7.422
417		49677327	N-((3-((4-Methoxyphenoxy)methyl)-1,2,4-oxadiazol-5-yl)methyl)nicotinamide	340.33	C17H16N4O4			1.74744	1.47954	4.061	2.0218	0.00027974	3.5532
418		49677640	N-(2-(1H-Imidazol-1-yl)quinolin-8-yl)-2-(trifluoromethyl)benzamide	382.3	C20H13F3N4O			2.83046	0	0.12523	-2.9974	1.4358e-05	4.8429
428		53037936	N-(2-Chlorobenzyl)-2-[4-(3-methoxyphenyl)piperazin-1-yl]-1,3-thiazole-4-carboxamide	318.3	C18H14N4O2			3.31441	0	0.13194	-2.9221	2.5273e-05	4.5973
446		53462251	Dihydrobenzoic acid pentose	286.23	C12H14O8		143986-30-5	0	0.984071	6.3816	2.6739	7.5764e-07	6.1205
460		71684544	Leukotriene D4 methyl ester	510.7	C26H42N2O6S			1.74704	1.99732	5.6069	2.4872	2.9371e-05	4.5321
463		71694467	[4-Acetyloxy-2,5-dihydroxy-6-(hydroxymethyl)oxan-3-yl] (E)-3-(4-hydroxyphenyl)prop-2-enoate	368.3	C17H20O9			0.737432	0	0.18065	-2.4688	1.642e-08	7.7846
464		71792814	N-(4-(3,4-Dihydroisoquinolin-2(1H)-yl)but-2-yn-1-yl)-2-(N-methylmethylsulfonamido)acetamide	349.4	C17H23N3O3S			1.18161	0	0.16963	-2.5595	7.1938e-08	7.143
474		76211590	Benzoic acid + 2O, O-Hex	316.26	C13H16O9			0.457668	0.416889	40.317	5.3333	7.5974e-11	10.119
475		76463851	Butyl (S)-3-hydroxybutyrate glucoside	322.35	C14H26O8			0.957075	1.00764	41.005	5.3577	7.3154e-09	8.1358
477		77499147	Indole + 1O, 1carboxy, O-Hex	339.3	C15H17NO8			1.24167	0.310107	336.95	8.3964	9.575e-11	10.019
489		91921496	{3-[5-(1-Methyl-2-pyrrolidinyl)-1,2,4-oxadiazol-3-yl]-1-azetanyl}(2-pyrazinyl)methanone	314.34	C15H18N6O2			1.33185	0	0.16979	-2.5582	2.1547e-07	6.6666
499		129707764	cis-2-Glucosyloxy-4-methoxycinnamic acid	356.32	C16H20O9			1.93687	0.103236	37.03	5.2106	1.4339e-08	7.8435
503		131751254	12-Oxo-2,3-dinor-10,15-phytodienoic acid	264.36	C16H24O3			2.49734	2.34389	17.85	4.1578	1.507e-05	4.8219
567		745	gamma-Glutamylcysteinylglycine	307.33	C10H17N3O6S		70-18-8	0.421995	0.420318	8.8755	3.1498	1.0706e-08	7.9704
609		1493	2,4-Dinitrophenol	184.11	C6H4N2O5		25550-58-7	0.153181	15.9124	365.08	8.512	0.024483	1.6111
623		2294	Barbital	184.19	C8H12N2O3		57-44-3	0.134152	0.133509	3.8297	1.9372	9.9136e-10	9.0038
626		2481	Butalbital	224.26	C11H16N2O3		77-26-9	3.33661	0.982024	3.5786	1.8394	0.0028778	2.5409
629		2741	Chromocarb	190.15	C10H6O4		4940-39-0	0.349676	0.253011	4.9058	2.2945	1.1761e-08	7.9296
637		3111	Metamizole	311.36	C13H17N3O4S		302962-49-8	3.10312	0.529277	16.023	4.0021	1.6253e-05	4.7891
639		3225	Endothall	186.16	C8H10O5		13136-04-4	0.772061	0.352528	5.2443	2.3907	3.8891e-07	6.4102
640		3242	Epirizole	234.25	C11H14N4O2		1001645-58-4	0.510572	0.237494	2.457	1.2969	1.8228e-06	5.7393
642		3290	Profenamine	312.5	C19H24N2S		1094-08-2	1.31968	1.43198	0.086986	-3.5231	8.8774e-06	5.0517
648		3380	Flunitrazepam	313.28	C16H12FN3O3		1622-62-4	0.217282	9.56015	45.566	5.5099	0.01202	1.9201
651		3448	Gaboxadol	140.14	C6H8N2O2		64603-91-4	0.581763	0.412188	2.1692	1.1172	3.2794e-05	4.4842
652		3468	Gentian violet cation	372.5	C25H30N3+		14426-25-6	1.26183	12.1556	54.716	5.7739	0.020965	1.6785
665		4064	Meprobamate	218.25	C9H18N2O4		57-53-4	0.337106	0.0702396	3.593	1.8452	2.3584e-08	7.6274
666		4075	Mesalamine	153.14	C7H7NO3		35589-28-7	0.406411	0.205965	2.5872	1.3714	5.5111e-07	6.2588
669		4099	Metharbital	198.22	C9H14N2O3		50-11-3	1.07961	0.502496	38.963	5.284	2.2834e-08	7.6414
670		4167	Metixene	309.5	C20H23NS		1553-34-0	0.205123	0.50076	175.06	7.4517	5.6146e-11	10.251
677		4624	Oxidopamine	169.18	C8H11NO3		1199-18-4	0.99602	0.254312	11.023	3.4624	7.3559e-08	7.1334
678		4626	Oxiracetam	158.16	C6H10N2O3		62613-82-5	1.20269	0.310046	3.8161	1.9321	1.7045e-05	4.7684
682		4723	Pemoline	176.17	C9H8N2O2		101053-01-4	0.350822	0.0366333	10.653	3.4132	2.1037e-10	9.677
689		4845	Pirbuterol	240.3	C12H20N2O3		38029-10-6	1.28166	0.803049	5.0801	2.3448	3.9488e-05	4.4035
690		4846	Pirenoxine	308.24	C16H8N2O5		1043-21-6	0.180288	0.20561	72.394	6.1778	7.6622e-12	11.116
691		4855	Piromidic acid	288.3	C14H16N4O3		19562-30-2	2.10752	0.771955	0.44301	-1.1746	0.010839	1.965
696		5325	Sulfamerazine	264.31	C11H12N4O2S		127-79-7	0.597746	0.174072	74.348	6.2162	4.6068e-10	9.3366
700		5383	Tebuthiuron	228.32	C9H16N4OS		34014-18-1	1.08901	0.114186	14.946	3.9017	1.2446e-07	6.905
701		5394	Temozolomide	194.15	C6H6N6O2		171228-49-2	4.48903	0.361746	24.048	4.5878	5.2032e-05	4.2837
702		5424	Tetroquinone	172.09	C6H4O6		123334-16-7	0.170345	0.173262	3.1822	1.67	5.8368e-09	8.2338
704		5541	Triacetin	218.2	C9H14O6		102-76-1	0.378704	0.490577	0.16006	-2.6433	7.376e-08	7.1322
740		6506	Triethyl citrate	276.28	C12H20O7		172820-60-9	0.800846	12.3009	72.707	6.184	0.0093807	2.0278
758		7175	Propylparaben	180.2	C10H12O3		59593-07-6	0.841261	0.339828	3.9114	1.9677	3.3694e-06	5.4725
762		7371	Benzenesulfonic acid	158.18	C6H6O3S		53879	1.56561	0.979408	0.10288	-3.281	1.6914e-05	4.7718
772		7475	4-Nitroaniline	138.12	C6H6N2O2		100-01-6	0.401707	0.262876	6.5583	2.7133	1.9269e-08	7.7151
777		7526	N-Nitrosopiperidine	114.15	C5H10N2O		100-75-4	0.736729	0.807454	2.1956	1.1346	0.00018599	3.7305
782		7757	Methyl acetoacetate	116.11	C5H8O3		105-45-3	0.481515	5.62725	45.982	5.523	0.00047554	3.3228
795		8082	Piperidine	85.15	C5H11N		110-89-4	1.02024	0.0858399	0.3871	-1.3692	0.00042663	3.37
805		8556	Menadiol diphosphate	334.16	C11H12O8P2		84-98-0	0.550277	0.130952	17.126	4.0981	1.5565e-09	8.8079
806		8575	Monobutyl phthalate	222.24	C12H14O4		131-70-4	0.190655	0.370719	0.23839	-2.0686	1.8679e-08	7.7286
809		8698	Butyl benzoate	178.23	C11H14O2		136-60-7	0.123317	0.0273074	7.9661	2.9939	4.5342e-12	11.343
812		8821	Ethyl acrylate	100.12	C5H8O2		116404-62-7	2.18225	8.53247	0.054004	-4.2108	0.0023294	2.6328
818		9201	2,3-Benzofluorene	216.28	C17H12		243-17-4	1.82933	0.827522	3.6161	1.8544	0.00019228	3.7161
821		9777	Heptafluorobutyric acid	214.04	C4HF7O2		10601-19-1	3.59105	0.244668	0.022521	-5.4726	4.1093e-05	4.3862
826		10306	Methaphenilene	260.399	C15H20N2S		493-78-7	0.275675	0.0674554	27.277	4.7696	1.3426e-11	10.872
849		12097	5-Methylfurfural	110.11	C6H6O2		620-02-0	1.69794	8.18442	0.047614	-4.3925	0.0012913	2.889
855		12565	Precocene II	220.26	C13H16O3		644-06-4	0.451857	0.374099	0.30932	-1.6928	6.1743e-07	6.2094
859		12967	1-Ethyl-1-nitrosourea	117.11	C3H7N3O2		91802	0.740693	1.31355	20.928	4.3874	7.5226e-07	6.1236
861		13360	2-Hydroxyethyl methacrylate	130.139	C6H10O3		103285-00-3	0.0293206	1.05189	0.2017	-2.3097	4.0246e-06	5.3953
862		13387	1-Methyl-2-pyrrolidinone	99.13	C5H9NO		120-94-5	0.441802	0.676553	0.27532	-1.8608	2.9098e-06	5.5361
863		13690	Azacyclotridecan-2-one	197.32	C12H23NO		115296-76-9	0.266942	10.1603	0.1407	-2.8293	0.0066305	2.1785
868		14349	N-Benzyloxycarbonylglycine	209.2	C10H11NO4		1138-80-3	0.243185	0.1106	29.965	4.9052	8.2131e-12	11.085
872		15070	Picolinamide	122.12	C6H6N2O		1452-77-3	0.100061	0.190086	4.3885	2.1337	1.2302e-09	8.91
875		16058	Etoglucid	262.3	C12H22O6		141903-34-6	0.257071	0.192026	2.0535	1.0381	3.106e-07	6.5078
877		16639	Mofebutazone	232.28	C13H16N2O2		2210-63-1	2.47514	0.584305	16.201	4.018	6.1331e-06	5.2123
880		17520	1,2-Benzisothiazol-3(2H)-one	151.19	C7H5NOS		2634-33-5	0.0954466	0.466677	0.12613	-2.9871	3.2741e-09	8.4849
885		19427	5-Methylchrysene	242.3	C19H14		3697-24-3	1.67804	2.05535	11.703	3.5488	4.7127e-05	4.3267
886		19536	Phenylacetylglycine dimethylamide	220.27	C12H16N2O2		671473	0.343979	0.0697056	7.568	2.9199	1.4005e-09	8.8537
887		20266	Tybamate	274.36	C13H26N2O4		4268-36-4	0.523814	0.144992	4.522	2.177	8.8342e-08	7.0538
889		20848	Nitralin	345.37	C13H19N3O6S		4726-14-1	2.1486	0.13585	78.143	6.2881	1.3357e-07	6.8743
891		21100	Metanephrine	197.23	C10H15NO3		152918-18-8	0.287666	0.238278	2.7212	1.4442	1.6207e-07	6.7903
892		21453	Diaveridine	260.29	C13H16N4O2		5355-16-8	0.855085	0.415729	14.354	3.8433	3.0911e-08	7.5099
899		24762	Ethylene glycol monostearate	328.5	C20H40O3		111-60-4	0.51557	0.136606	3.9083	1.9665	8.1201e-08	7.0904
900		25447	Coformycin	284.27	C11H16N4O5		11033-22-0	0.32029	0.150878	4.3398	2.1176	2.4228e-08	7.6157
905		28329	Etamiphylline	279.34	C13H21N5O2		314-35-2	0.402088	0.496023	0.30131	-1.7307	1.2964e-06	5.8872
907		31283	Ethyl tetradecanoate	256.42	C16H32O2		124-06-1	0.541995	0.137878	4.9288	2.3012	3.9053e-08	7.4083
910		31657	Oxamyl	219.26	C7H13N3O3S		23135-22-0	1.55522	2.7464	49.439	5.6276	7.4949e-06	5.1252
911		31765	Sulforidazine	402.6	C21H26N2O2S2		14759-06-9	0.313874	5.87465	0.15929	-2.6502	0.0044194	2.3546
913		33257	Fosamine	153.07	C3H8NO4P		59682-52-9	0.697898	1.10763	12.602	3.6556	1.2005e-06	5.9206
914		33925	Eterobarb	320.34	C16H20N2O5		27511-99-5	0.144568	0.129226	13.271	3.7302	8.8512e-12	11.053
915		34277	Bis(3,5,5-trimethylhexyl) phthalate	418.6	C26H42O4		14103-61-8	4.97397	3.9383	0.1278	-2.9681	0.011327	1.9459
920		38853	Methyldopa	211.21	C10H13NO4		133161-54-3	5.94963	0.440943	9.2059	3.2026	0.0018509	2.7326
921		41648	Isouron	211.26	C10H17N3O2		55861-78-4	0.793199	0.297285	4.7608	2.2512	8.3876e-07	6.0764
928		59743	Pazinaclone	478.9	C25H23ClN4O4		103255-66-9	0.416094	0.402102	3.5442	1.8255	4.1583e-07	6.3811
932		62103	N-Nitrosoguvacoline	170.17	C7H10N2O3		55557-02-3	0.23529	0.0751082	3.5396	1.8236	3.2188e-09	8.4923
933		62156	Carfentanil	394.5	C24H30N2O3		59708-52-0	2.57089	13.0826	35.748	5.1598	0.047574	1.3226
941		65359	Oxiglutatione	612.6	C20H32N6O12S2		103239-24-3	0.249163	0.226017	2.8267	1.4991	6.1669e-08	7.2099
942		65512	N-Acetyl-5-aminosalicylic acid	195.17	C9H9NO4		51-59-2	1.34299	0.209768	21.521	4.4277	1.2673e-07	6.8971
943		65720	Terizidone	302.29	C14H14N4O4			0.194606	0.399818	2.9532	1.5623	2.1899e-07	6.6596
948		68563	Primidolol	333.4	C17H23N3O4		40778-40-3	0.60134	0.388463	34.094	5.0915	1.0774e-09	8.9676
951		69469	4-Sulfobenzoic acid	202.19	C7H6O5S		1297496	1.40842	0.161828	7.9627	2.9933	1.6224e-06	5.7898
953		69776	1,2-Bis(4-nitrophenyl)ethane	272.26	C14H12N2O4		736-30-1	0.0730362	0.327453	0.16351	-2.6125	1.6938e-09	8.7711
962		71320	Libenzapril	363.4	C18H25N3O5		109214-55-3	0.773304	0.0809274	0.4676	-1.0967	4.696e-05	4.3283
965		72881	2-Thiophenesulfonamide	163.2	C4H5NO2S2		146013-28-7	0.941178	0.370186	3.0028	1.5863	3.9593e-05	4.4024
966		72899	Indole-2-carboxylic acid	161.16	C9H7NO2		1477-50-5	0.591184	0.120425	98.207	6.6178	1.9207e-10	9.7165
967		73117	(+)-Eudesmin	386.4	C22H26O6		29106-36-3	1.53678	0.3925	36.319	5.1826	6.1121e-08	7.2138
969		73467	Verbenalin	388.4	C17H24O10		548-37-8	0.365957	0.0548099	287.96	8.1697	2.6792e-12	11.572
976		76953	5-(3-Methyl-1-triazeno)imidazole-4-carboxamide	168.16	C5H8N6O		3413-72-7	0.282433	0.659106	0.37142	-1.4289	3.6636e-06	5.4361
978		79041	2-Acetoxypropanoic acid	132.11	C5H8O4		3853-80-3	0.241602	0.422707	15.349	3.9401	2.0539e-09	8.6874
982		80817	Leucylproline	228.29	C11H20N2O3		6403-35-6	0.174809	0.118207	0.344	-1.5395	5.0775e-09	8.2943
985		85259	Dehydrojuvabione	264.36	C16H24O3		16060-78-9	2.03538	0.181627	117.29	6.8739	2.9936e-08	7.5238
990		88000	Convicine	305.24	C10H15N3O8		19286-37-4	3.53826	0.731813	23.104	4.5301	1.6241e-05	4.7894
991		89306	2-Bornyl propionate	210.31	C13H22O2		20279-25-8	1.70512	0.195019	80.34	6.328	8.428e-08	7.0743
997		92763	Colchicoside	547.5	C27H33NO11		1703-48-6	3.1805	0.215573	52.905	5.7253	1.41e-06	5.8508
1001		92918	5-Methylcytidine	257.24	C10H15N3O5		2140-61-6	0.518497	0.206293	6.0993	2.6086	3.0668e-08	7.5133
1007		96410	8-Azaadenosine	268.23	C9H12N6O4		10299-44-2	0.619671	0.252489	4.8241	2.2703	1.221e-07	6.9133
1008		97226	10-Hydroxycamptothecin	364.4	C20H16N2O5		104155-90-0	0.0726965	0.0296056	44.294	5.469	3.8536e-15	14.414
1016		104904	Ecgonine methyl ester	199.25	C10H17NO3		1915211	1.88107	0.408929	17.551	4.1335	1.2304e-06	5.91
1018		107751	Racecadotril	385.5	C21H23NO4S		81110-73-8	1.646	1.98778	7.0199	2.8115	0.00013403	3.8728
1021		108010	Indospicine	173.21	C7H15N3O2		16377-00-7	0.544753	0.162594	8.2933	3.052	9.3545e-09	8.029
1036		134092	3,4-Dihydroxyphthalic acid	198.13	C8H6O6		82784-82-5	5.03817	0.728512	9.0918	3.1846	0.0013891	2.8573
1039		138644	Nonalactone	156.22	C9H16O2		6008-27-1	0.305412	0.868266	8.1097	3.0196	3.8616e-07	6.4132
1041		146896	1-Methyl-4-phenyl-1,2,3,6-tetrahydropyridine N-oxide	189.25	C12H15NO		95969-40-7	1.20373	0.533144	23.436	4.5506	6.4473e-08	7.1906
1042		146903	2-Oxosuberate	188.18	C8H12O5		96406-05-2	1.97574	0.399146	4.5416	2.1832	0.00014773	3.8305
1043		148200	Zonampanel	331.24	C13H9N5O6		210245-80-0	0.26764	0.115464	2.7386	1.4534	4.8224e-08	7.3167
1044		150875	Formylpyruvate	116.07	C4H4O4		1069-50-7	1.95095	4.36835	0.17461	-2.5178	0.0033627	2.4733
1049		153270	Pralnacasan	523.5	C26H29N5O7		192755-52-5	0.669681	0.632392	11.04	3.4647	1.4236e-07	6.8466
1050		153970	Sapacitabine	490.6	C26H42N4O5		151823-14-2	1.58055	0.338125	5.0195	2.3275	1.7004e-05	4.7694
1054		160460	3'-Hydroxyhexobarbital	252.27	C12H16N2O4		427-29-2	0.385451	0.253737	4.2828	2.0986	2.8203e-08	7.5497
1056		160492	Guvacoline	141.17	C7H11NO2		495-19-2	0.581691	0.625262	7.8309	2.9692	4.5514e-07	6.3419
1064		164950	Robustine	215.2	C12H9NO3		2255-50-7	0.327293	0.163448	670.9	9.39	7.8867e-13	12.103
1066		171489	5-O-Methylembelin	308.4	C18H28O4		56005-10-8	2.52479	0.130515	408.92	8.6757	3.2715e-08	7.4853
1068		182230	N-Acetyl-L-glutamine	188.18	C7H12N2O4		2490-97-3	2.53253	0.174363	20.638	4.3673	3.5092e-06	5.4548
1072		192763	3-Hydroxy-L-valine	133.15	C5H11NO3		2280-27-5	0.115455	0.220284	0.32628	-1.6158	1.0695e-08	7.9708
1075		193653	Carbocysteine	179.2	C5H9NO4S		11139-64-3	0.402811	0.107079	58.067	5.8597	1.8671e-11	10.729
1077		194156	Succinylproline	215.2	C9H13NO5		63250-32-8	2.45437	6.98361	93.399	6.5453	0.0014887	2.8272
1079		208947	Fabesetron	293.4	C18H19N3O		15091-34-6	0.550947	1.48561	0.30521	-1.7121	9.8814e-05	4.0052
1080		213023	Dabigatran etexilate mesylate	627.7	C34H41N7O5		211915-06-9	7.6807	1.0895	11.387	3.5093	0.0026388	2.5786
1087		333703	Indole-4-carboxaldehyde	145.16	C9H7NO		1074-86-8	0.192177	0.1425	2.2769	1.187	5.6451e-08	7.2483
1089		392421	Korupensamine A	379.4	C23H25NO4		158182-18-4	1.87554	12.0488	46.219	5.5304	0.030607	1.5142
1090		394146	Crotanecine	171.19	C8H13NO3		5096-50-4	1.19284	0.2885	2.9753	1.573	8.4528e-05	4.073
1091		431865	1-Cyclohexyl-4-(1,2-diphenylethyl)piperazine	348.5	C24H32N2		41537-67-1	1.42292	17.528	430.57	8.7501	0.022505	1.6477
1097		439323	Streptidine	262.27	C8H18N6O4			0.267185	0.62082	0.40013	-1.3215	6.4039e-06	5.1936
1102		439459	3-Hydroxy-3-Carboxy-Adipic Acid	206.15	C7H10O7			0.709051	0.362263	2.4415	1.2878	2.0476e-05	4.6888
1108		439661	Acetylagmatine	172.23	C7H16N4O		3031-89-8	0.143094	0.209401	7.1325	2.8344	5.0453e-10	9.2971
1110		439760	Propanoylagmatine	186.26	C8H18N4O		958730-40-0	0.620845	0.189107	7.1741	2.8428	4.1197e-08	7.3851
1115		440115	N-Acetyl-D-mannosaminolactone	219.19	C8H13NO6			4.07407	0.142181	110.41	6.7867	2.2202e-06	5.6536
1117		440152	1D-1-O-(Indol-3-yl)acetyl-myo-inositol	337.32	C16H19NO7			0.262343	0.148583	69.087	6.1103	1.3222e-12	11.879
1123		440732	4-Hydroxyphenylacetylglycine	209.2	C10H11NO4		28116-23-6	0.529386	0.0840713	28.372	4.8264	1.3594e-09	8.8667
1128		441071	Strychnine	334.4	C21H22N2O2		57-24-9	1.27082	0.197184	10.24	3.3562	1.0327e-06	5.986
1129		441072	(S)-2-Propylpiperidine	127.23	C8H17N		458-88-8	2.40208	1.69037	0.1302	-2.9412	0.00024802	3.6055
1131		441417	beta-Cymaropyranose	162.18	C7H14O4		579-04-4	3.40875	1.0514	0.19044	-2.3926	0.0070849	2.1497
1132		441473	Zierin	311.29	C14H17NO7		645-02-3	1.30155	0.102576	193.8	7.5984	1.0701e-09	8.9706
1134		441597	Pancratistatin	325.27	C14H15NO8		96203-70-2	0.803294	0.230731	23.539	4.557	4.835e-09	8.3156
1135		442113	Physovenine	262.3	C14H18N2O3		6091-05-0	2.9657	0.231894	6.2337	2.6401	0.00052372	3.2809
1137		442290	1-Peroxyferolide	338.4	C17H22O7		61228-73-7	1.17975	0.237586	81.887	6.3556	3.0281e-09	8.5188
1143		442856	Exserohilone	450.5	C20H22N2O6S2		99572-22-2	0.67815	12.7673	64.206	6.0046	0.019177	1.7172
1144		442866	Mycosporine	261.269	C11H19NO6		59719-29-8	1.07398	0.10904	46.148	5.5282	3.7974e-09	8.4205
1149		443065	2-Tetrahydrothiopheneacetic acid	146.21	C6H10O2S		65102-22-9	0.0926464	2.50283	0.2995	-1.7394	0.0028896	2.5392
1151		443067	(2S)-1-(Ethylamino)-1-oxopropan-2-yl phenylcarbamate	236.27	C12H16N2O3		16118-49-3	0.504348	0.345172	4.4642	2.1584	9.0691e-08	7.0424
1153		443327	Lamiide	422.4	C17H26O12		27856-54-8	2.30559	0.312194	33.967	5.0861	5.662e-07	6.247
1158		443742	(+)-2,7-Dideoxypancratistatin	293.27	C14H15NO6			1.22258	0.117168	106.41	6.7335	1.8391e-09	8.7354
1160		444109	Pro-leu	228.29	C11H20N2O3			0.427994	0.507802	9.9374	3.3129	7.7784e-08	7.1091
1172		454194	Troxacitabine	213.19	C8H11N3O4		145918-75-8	0.350444	0.21808	2.9094	1.5407	1.8146e-07	6.7412
1175		519663	alpha-Phthalimidopropiophenone	279.29	C17H13NO3		19437-20-8	2.06667	0.466441	32.781	5.0348	4.5484e-07	6.3421
1177		583439	Acetamide, 2-(2-benzimidazolylmethylthio)-N-(2-methoxyphenyl)-	327.4	C17H17N3O2S			0.325968	0.688665	0.42199	-1.2447	2.4042e-05	4.619
1183		637542	4-Hydroxycinnamic acid	164.16	C9H8O3		4501-31-9	0.223266	0.0509156	2.3773	1.2493	8.4141e-08	7.075
1193		699414	4-Methoxycinnamic acid	178.18	C10H10O3		30-09-1	0.356553	0.134812	28.759	4.846	9.8544e-11	10.006
1200		1550874	Idrocilamide	191.23	C11H13NO2		6961-46-2	1.73567	0.120343	34.233	5.0973	1.6814e-07	6.7743
1203		3000469	Artemotil	312.4	C17H28O5		109716-83-8	0.457608	0.363631	2.4008	1.2635	2.3599e-06	5.6271
1208		3034683	Goitrin	129.18	C5H7NOS		1072-93-1	0.257613	0.301305	0.035245	-4.8264	9.343e-11	10.03
1209		3047822	Pentabamate	204.22	C8H16N2O4		5667-70-9	0.262766	11.0855	66.985	6.0658	0.010939	1.961
1210		3080590	(2-Oxo-2,3-dihydro-1H-indol-3-yl)acetic acid	191.18	C10H9NO3		2971-31-5	0.205119	0.633193	5.6035	2.4863	2.0156e-07	6.6956
1211		3084592	Temodox	264.23	C12H12N2O5		34499-96-2	0.088314	0.213279	101.66	6.6676	2.3226e-12	11.634
1213		3379405	Thiamiprine	292.28	C9H8N8O2S		5581-52-2	6.86894	0.642411	11.783	3.5587	0.0013289	2.8765
1217		3817602	4-Cyanoindole	142.16	C9H6N2		16136-52-0	2.58248	0.137253	105.93	6.727	1.6879e-07	6.7726
1220		4483732	Cascaroside	580.5	C27H32O14		50814-04-5	3.15896	0.35359	113.98	6.8326	5.74e-07	6.2411
1221		4486613	1,3,4-Trihydroxy-5-(3,4,5-trihydroxybenzoyl)oxycyclohexane-1-carboxylic acid	344.27	C14H16O10			0.707955	0.296939	6.4127	2.6809	9.5035e-08	7.0221
1222		4486820	8-Azabicyclo[3.2.1]octane-1,2,3-triol	159.18	C7H13NO3		131580-36-4	1.76076	2.14725	2.9374	1.5546	0.0098314	2.0074
1223		4564493	4-Hydroxy-5-methylfuran-3(2H)-one	114.1	C5H6O3		19322-27-1	0.924042	1.83808	2.734	1.451	0.0019823	2.7028
1225		4656408	N-(3-Indolylacetyl)-DL-aspartic acid	290.27	C14H14N2O5		2456-73-7	0.173847	0.162019	29.253	4.8705	8.153e-12	11.089
1228		5271565	Dimethyl maleate	144.12	C6H8O4		624-48-6	0.659381	0.464298	10.898	3.446	3.2773e-08	7.4845
1240		5280539	Sinapoyltartronic acid	326.25	C14H14O9			0.34911	0.151173	13.923	3.7994	3.7841e-10	9.422
1246		5280847	p-Coumaryl alcohol 4-O-glucoside	312.31	C15H20O7			0.121099	0.164629	0.27602	-1.8572	1.1557e-09	8.9371
1254		5281344	Lathodoratin	206.19	C11H10O4		76693-50-0	0.472834	0.197791	16.137	4.0123	7.4228e-10	9.1294
1258		135438604	Gentianaine	141.12	C6H7NO3			0.541023	0.471055	8.0218	3.0039	2.0304e-07	6.6924
1259		5281688	Nigrifactin	175.27	C12H17N		23943-03-5	0.04848	17.6792	705.91	9.4633	0.040417	1.3934
1261		5281759	Caffeic acid 3-glucoside	342.3	C15H18O9		24959-81-7	1.54034	0.423732	11.682	3.5463	1.3338e-06	5.8749
1265		5282033	Neomethymycin	469.6	C25H43NO7		497-73-4	1.60559	0.690212	2.0668	1.0474	0.003584	2.4456
1266		5282381	Misoprostol	382.5	C22H38O5		59122-46-2	3.34993	0.184987	141.47	7.1443	4.0123e-07	6.3966
1269		5283064	Arbaprostil	366.5	C21H34O5		55028-70-1	1.22697	13.7532	59.549	5.896	0.02639	1.5786
1277		5315773	Centaureidin	360.3	C18H16O8		17313-52-9	0.18074	0.0460814	5.1012	2.3508	1.5209e-10	9.8179
1280		5318565	Isofraxidin	222.19	C11H10O5		486-21-5	0.338913	0.376871	2.9402	1.5559	2.7937e-07	6.5538
1286		5459319	Virginiamycin m1	525.6	C28H35N3O7		21411-53-0	0.397764	1.14807	0.092693	-3.4314	3.9194e-07	6.4068
1287		5459971	(R)-3-[(R)-3-Hydroxybutanoyloxy]butanoic acid	190.19	C8H14O5			0.235123	0.241365	0.20425	-2.2916	5.8983e-09	8.2293
1288		5460407	L-Threonic acid	136.1	C4H8O5		734111	3.26944	0.332647	3.1574	1.6587	0.0064292	2.1918
1293		5486971	Pregabalin	159.23	C8H17NO2		148553-50-8	0.839066	0.358841	2.909	1.5405	1.3902e-05	4.8569
1296		6101643	1,2-Diaza-4-azanidacyclopenta-2,5-diene;tricyclohexylstannanylium	436.2	C20H35N3Sn		41083-11-8	2.23611	8.03563	16.754	4.0665	0.016075	1.7938
1297		6154037	Cintriamide	237.25	C12H15NO4		5588-21-6	3.0412	2.34358	6.0979	2.6083	0.00088509	3.053
1310		6914273	Dantrolene	314.25	C14H10N4O5		7261-97-4	0.186982	0.450107	404.62	8.6604	1.8043e-11	10.744
1311		6918837	Panobinostat	349.4	C21H23N3O2		404950-80-7	1.10633	4.70677	11.944	3.5783	0.0015528	2.8089
1315		7098625	Leucyl-glycyl-proline	285.34	C13H23N3O4			4.12293	0.719145	4.4101	2.1408	0.0034244	2.4654
1317		9548881	2,3-Dinor-8-epi-prostaglandin F2alpha	326.4	C18H30O5		221664-05-7	0.943573	0.375189	15.007	3.9076	7.1553e-08	7.1454
1318		9552074	Contrapar (TN)	276.4	C8H16N6OS2		2507-91-7	1.75408	1.68044	9.7778	3.2895	4.0572e-05	4.3918
1320		9795739	Pridopidine	281.4	C15H23NO2S		346688-38-8	0.712715	0.302501	42.972	5.4253	6.3636e-10	9.1963
1321		9837272	Val-pro	214.26	C10H18N2O3		1008526-83-7	1.29781	1.02791	5.1778	2.3723	2.7171e-05	4.5659
1324		10065132	Lithospermoside	329.3	C14H19NO8		63492-69-3	1.06262	0.33549	161.63	7.3365	5.2855e-10	9.2769
1325		10085385	Myrigalone H	286.32	C17H18O4			0.318418	1.12628	0.15521	-2.6877	1.1386e-06	5.9436
1326		10090485	Galunisertib	369.4	C22H19N5O		700874-72-2	0.53095	0.340371	2.4851	1.3133	2.988e-06	5.5246
1327		10201497	N-[4-(Benzylamino)-3-cyanoquinolin-2-yl]-4-methoxybenzamide	408.5	C25H20N4O2			0.678822	0.475419	2.5256	1.3366	1.7568e-05	4.7553
1332		10375422	Paeonilactone B	196.2	C10H12O4		98751-78-1	1.40959	0.12608	12.872	3.6861	1.4547e-06	5.8372
1333		10406802	(1-Heptyl-1H-indol-3-yl)(naphthalen-1-yl)methanone	369.5	C26H27NO			0.689276	0.0266266	14.982	3.9052	3.4443e-09	8.4629
1334		10447175	9-HOTrE	294.4	C18H30O3			2.30329	0.696063	53.842	5.7507	2.0711e-07	6.6838
1336		10965465	Triboa	197.14	C8H7NO5			0.651676	0.32017	5.8458	2.5474	1.1464e-07	6.9406
1338		11040809	(+)-alpha-Conhydrine	143.23	C8H17NO		495-20-5	0.348663	0.549825	2.5808	1.3678	6.2741e-06	5.2024
1344		11978813	Brexpiprazole	433.6	C25H27N3O2S		913611-97-9	1.94897	0.315952	3.5172	1.8144	0.00033899	3.4698
1345		12243705	2-Methylnicotinamide	136.15	C7H8N2O		58539-65-4	0.461628	0.550121	0.43211	-1.2105	1.4002e-05	4.8538
1351		16058624	(2s)-2-(4-{2-[1,3-Benzoxazol-2-Yl(Heptyl)amino]ethyl}phenoxy)-2-Methylbutanoic Acid	452.6	C27H36N2O4		945245-80-7	1.38748	9.50132	25.302	4.6612	0.025819	1.5881
1352		16061061	alpha-12(13)-EpODE	294.4	C18H30O3			0.600553	0.413354	719.15	9.4901	1.7522e-11	10.756
1358		21595398	Valerylfentanyl	364.5	C24H32N2O			4.75751	15.0151	69.671	6.1225	0.042853	1.368
1361		23199082	1-Phenyl-2-(pyrrolidin-1-yl)butan-1-one	217.31	C14H19NO		13415-54-8	1.08992	0.696244	175.58	7.456	5.8246e-09	8.2347
1362		23815364	Kaempferol3-rhamninoside	740.7	C33H40O19			0.188714	0.45004	0.3759	-1.4116	3.776e-07	6.423
1363		23844017	3-[(1-Carboxyvinyl)oxy]benzoic acid	208.17	C10H8O5		16929-37-6	0.222848	2.03923	884.83	9.7893	6.0634e-08	7.2173
1364		24066906	(Z)-9,12,13-Trihydroxyoctadec-15-enoic acid	330.5	C18H34O5			0.206283	0.10784	7.6286	2.9314	9.3714e-11	10.028
1372		25273607	1-(3-Cyano-3,3-diphenylpropyl)-4-phenylpiperidin-1-ium-4-carboxylate	424.5	C28H28N2O2		28782-42-5	0.672902	0.0832032	924.85	9.8531	6.0298e-12	11.22
1375		44257670	Vitexin 6''-O-rhamnoside	578.5	C27H30O14			0.272927	0.347596	8.4918	3.0861	8.3204e-09	8.0799
1377		44258913	5,7-Dihydroxy-2-(4-hydroxyphenyl)-3-[(2S,3S,5R)-3,4,5-trihydroxy-6-methyloxan-2-yl]oxychromen-4-one	432.4	C21H20O10			0.4008	0.24421	6.4463	2.6885	6.3228e-09	8.1991
1378		44559173	Corchorifatty acid F	328.4	C18H32O5			0.394607	0.0581196	46.04	5.5248	2.8947e-11	10.538
1385		135992491	9-[(3S,4S,5R)-3,4-Dihydroxy-5-(hydroxymethyl)oxolan-2-yl]-1H-purin-6-one	268.23	C10H12N4O5			0.476746	0.207974	21.31	4.4135	4.8898e-10	9.3107
1390		49787023	Soraphen O	308.4	C18H28O4			1.00975	0.0515095	82.678	6.3694	1.3113e-09	8.8823
1400		73242171	2-Oxo-5,8,12-trihydroxy-dodecanoic acid	262.3	C12H22O6			1.84619	0.745378	207.01	7.6935	4.1535e-08	7.3816
1414		118701199	Einecs 209-214-0	599.7	C33H45NO9			0.74965	0.73027	82.88	6.373	1.8799e-09	8.7259
1420		129661029	6-Sinapoylglucose	386.3	C17H22O10			0.0778223	0.0616895	4.8006	2.2632	5.9431e-12	11.226
1421		129699849	N-Butyryl-d-homoserine	190.22	C8H15NO4			0.322216	0.118834	4.2639	2.0922	1.2871e-08	7.8904
1422		131751496	Crospovidone	177.12	C6H13NOP2			2.497	1.37768	4.007	2.0025	0.001261	2.8993
1428		135511839	Carbadox	262.22	C11H10N4O4		1791337	2.28797	0.260161	12.851	3.6838	6.297e-06	5.2009
