# Supplementary material for: Mitogen-Activated Protein Kinase 4-Regulated Metabolic Networks
Source: Int J Mol Sci. 2022 Jan 14;23(2):880. doi: 10.3390/ijms23020880 (PMC8779387; doi:10.3390/ijms23020880)
Supplement: Supplementary file 1 [file ijms-23-00880-s001.zip › Table S3.xlsx]

## Sheet: Sheet1
Table S3. protiens found in samples, filtered with unique peptide>=2, FDR<0.01
Accession	Description	Col_1	Col_2	Col_3	Col_4	mpk4_1	mpk4_2	mpk4_3	mpk4_4
AT5G09660.1	peroxisomal NAD-malate dehydrogenase 2	1740000	1690000	1470000	1870000	4620000	16400000	12400000	6630000
AT5G09660.4	peroxisomal NAD-malate dehydrogenase 2	229837	277787	136039	157775	3.57441e+06	1.14444e+07	4.18377e+06	4.29295e+06
AT1G20020.1	ferredoxin-NADP(+)-oxidoreductase 2	3450000	3380000	3660000	3040000	10700000	33500000	31300000	33100000
AT1G42970.1	glyceraldehyde-3-phosphate dehydrogenase B subunit	50800000	52500000	51000000	50900000	71100000	214000000	170000000	184000000
AT2G21330.1	fructose-bisphosphate aldolase 1	54800000	48500000	49600000	49700000	97000000	117000000	115000000	156000000
AT3G47520.1	malate dehydrogenase	0	0	0	0	5270000	8030000	5950000	14400000
AT4G02770.1	photosystem I subunit D-1	40000000	42500000	61800000	51100000	248000000	460000000	410000000	441000000
AT4G26530.2	Aldolase superfamily protein	0	0	0	0	1910000	1270000	1200000	5690000
AT4G38970.1	fructose-bisphosphate aldolase 2	54400000	67100000	52900000	64700000	105000000	147000000	145000000	204000000
AT5G64040.2	photosystem I reaction center subunit PSI-N, chloroplast, putative / PSI-N, putative (PSAN)	9970000	7400000	10500000	8440000	12000000	42600000	18600000	19300000
AT5G66570.1	PS II oxygen-evolving complex 1	9870000	14000000	10900000	14200000	64100000	116000000	78100000	111000000
AT1G04410.1	Lactate/malate dehydrogenase family protein	6670000	11500000	5250000	8290000	1640000	3680000	3000000	4760000
AT1G13440.1	glyceraldehyde-3-phosphate dehydrogenase C2	66800000	71200000	70000000	71800000	12400000	39900000	35500000	39200000
AT1G32060.1	phosphoribulokinase	5610000	5190000	5650000	4640000	1530000	0	1270000	773000
AT1G53240.1	Lactate/malate dehydrogenase family protein	5400000	5700000	4320000	5530000	2860000	0	2000000	1890000
AT1G79550.2	phosphoglycerate kinase	12300000	11300000	11500000	14100000	0	0	0	1890000
AT3G04790.1	Ribose 5-phosphate isomerase, type A protein	9590000	9900000	9480000	11400000	2430000	20800	1280000	285000
AT3G26650.1	glyceraldehyde 3-phosphate dehydrogenase A subunit	21700000	20500000	22900000	17900000	6280000	0	4250000	1990000
AT3G52930.1	Aldolase superfamily protein	47200000	44600000	35400000	57700000	28400000	0	0	13400000
AT5G61410.2	D-ribulose-5-phosphate-3-epimerase	8340000	8670000	7870000	10600000	5800000	0	0	0
AT1G15820.1	light harvesting complex photosystem II subunit 6	192000000	160000000	184000000	168000000	65700000	44500000	58000000	39400000
AT2G34420.1	photosystem II light harvesting complex gene B1B2	6.22217e+06	6.55592e+06	5.82844e+06	8.25455e+06	23789.6	1.24604e+06	14912.9	2.59902e+06
AT2G34430.1	light-harvesting chlorophyll-protein complex II subunit B1	12400000	14700000	12200000	20300000	915000	1790000	0	3980000
AT3G47470.1	light-harvesting chlorophyll-protein complex I subunit A4	11600000	12800000	12800000	14300000	4370000	1730000	3200000	1470000
AT2G36530.1	Enolase	11100000	11000000	10600000	9850000	3020000	0	0	0
AT3G25860.1	2-oxoacid dehydrogenases acyltransferase family protein	21500	281000	216000	301000	2820000	2670000	1800000	1990000
AT3G48000.1	aldehyde dehydrogenase 2B4	10800000	8860000	9860000	8140000	1770000	377000	0	0
AT3G52990.1	Pyruvate kinase family protein	592000	644000	542000	1040000	0	0	0	0
AT5G43940.2	GroES-like zinc-binding dehydrogenase family protein	4230000	5000000	4890000	3630000	0	0	0	0
AT5G50850.1	Transketolase family protein	18400000	18300000	16900000	23400000	1650000	0	0	0
AT1G02920.1	glutathione S-transferase 7	20900000	19800000	15800000	13800000	435000	165000	76400	113000
AT1G03220.1	Eukaryotic aspartyl protease family protein	15300000	14900000	15900000	15200000	2150000	0	0	0
AT1G03680.1	thioredoxin M-type 1	1270000	1250000	1420000	1810000	1320000	2720000	2340000	2550000
AT1G04480.1	Ribosomal protein L14p/L23e family protein	11800000	13200000	16500000	16900000	2510000	0	0	0
AT1G05190.1	Ribosomal protein L6 family	1990000	2110000	3970000	1850000	947000	3530000	3700000	4520000
AT1G06430.1	FTSH protease 8	618000	765000	524000	840000	1070000	3490000	2920000	3510000
AT1G06680.1	photosystem II subunit P-1	26700000	32100000	24700000	34800000	33500000	53600000	61300000	54400000
AT1G07940.1	GTP binding Elongation factor Tu family protein	22200000	22500000	17600000	26400000	4720000	11000000	10600000	11200000
AT1G08360.1	Ribosomal protein L1p/L10e family	4.44971e+06	3.11183e+06	4.26275e+06	3.46454e+06	431501	1.64637e+06	1.10985e+06	1.18762e+06
AT1G09340.1	chloroplast RNA binding	3620000	3650000	3610000	4100000	7170000	6700000	5970000	6630000
AT1G09590.1	Translation protein SH3-like family protein	5180	0	0	0	0	0	0	0
AT1G09750.1	Eukaryotic aspartyl protease family protein	2060000	2540000	1910000	2310000	940000	0	361000	398000
AT1G11840.6	glyoxalase I homolog	2650000	2820000	2970000	6130000	6370000	11400000	12100000	11500000
AT1G11860.1	Glycine cleavage T-protein family	3330000	2390000	3470000	3310000	18800	152000	919000	669000
AT1G11910.1	aspartic proteinase A1	4980000	5950000	5630000	5890000	0	0	0	0
AT1G12410.1	CLP protease proteolytic subunit 2	0	0	0	0	1020000	2940000	2670000	3280000
AT1G15690.1	Inorganic H pyrophosphatase family protein	1870000	2010000	1760000	2460000	1420000	3250000	3610000	4580000
AT1G15980.1	NDH-dependent cyclic electron flow 1	0	17300	21500	9000	0	0	0	0
AT1G16470.1	proteasome subunit PAB1	2.20592e+06	1.19987e+06	2.0429e+06	2353462	1.51721e+06	0	627946	628669
AT1G17650.1	glyoxylate reductase 2	25400	0	0	0	0	0	0	0
AT1G19570.1	dehydroascorbate reductase	8250000	9490000	8440000	5690000	8460000	4230000	4270000	4590000
AT1G20260.1	ATPase, V1 complex, subunit B protein	12600000	15700000	14400000	22400000	595000	3760000	4490000	5390000
AT1G20620.1	catalase 3	60200000	67800000	62200000	63600000	7740000	6090000	5500000	5360000
AT1G23740.1	Oxidoreductase, zinc-binding dehydrogenase family protein	296000	408000	303000	484000	3470000	3970000	2930000	2810000
AT1G29920.1	chlorophyll A/B-binding protein 2	3.43847e+07	3.88695e+07	3.2173e+07	2.77517e+07	5.92906e+07	7.22072e+07	8.03621e+07	5.19322e+07
AT1G29930.1	chlorophyll A/B binding protein 1	53500000	61500000	51300000	43500000	78900000	110000000	124000000	80300000
AT1G30380.1	photosystem I subunit K	2550000	1900000	2600000	1910000	781000	2790000	3210000	1150000
AT1G31330.1	photosystem I subunit F	58100000	74200000	67100000	65400000	57700000	23800000	45500000	37200000
AT1G32500.1	non-intrinsic ABC protein 6	0	0	5420	0	0	0	6990	0
AT1G32990.1	plastid ribosomal protein l11	6320000	8380000	7560000	10000000	5010000	0	4090000	4360000
AT1G35720.1	annexin 1	9060000	7990000	8100000	7230000	5670000	17100000	13300000	15400000
AT1G44575.1	Chlorophyll A-B binding family protein	20000000	22200000	18700000	22500000	16800000	18400000	22700000	19800000
AT1G45474.1	photosystem I light harvesting complex gene 5	0	0	0	0	1100000	4240000	2920000	3270000
AT1G47128.1	Granulin repeat cysteine protease family protein	6070000	5090000	5570000	4400000	7250000	4990000	4980000	5590000
AT1G47260.1	gamma carbonic anhydrase 2	2470000	2550000	2280000	3010000	1490000	0	0	0
AT1G48030.2	mitochondrial lipoamide dehydrogenase 1	3530000	3850000	4050000	3520000	4820000	1770000	1500000	1630000
AT1G49240.1	actin 8	15600000	16600000	15100000	19700000	8210000	15300000	10900000	15300000
AT1G50250.1	FTSH protease 1	4580000	5320000	5120000	4880000	3790000	2350000	3040000	2930000
AT1G52230.1	photosystem I subunit H2	3550000	3790000	3270000	3170000	2100000	1910000	2320000	1680000
AT1G54010.1	GDSL-like Lipase/Acylhydrolase superfamily protein	3950000	2130000	3740000	2850000	0	0	0	0
AT1G54780.1	thylakoid lumen 18.3 kDa protein	0	0	0	0	4060000	8770000	5910000	5660000
AT1G55490.1	chaperonin 60 beta	10200000	18500000	14300000	12700000	23600000	70200000	56000000	64400000
AT1G55670.1	photosystem I subunit G	2990000	3340000	3390000	3260000	4340000	3550000	2900000	2720000
AT1G56070.1	Ribosomal protein S5/Elongation factor G/III/V family protein	8920000	8240000	9050000	7720000	1750000	844000	1310000	2180000
AT1G57720.2	Translation elongation factor EF1B, gamma chain	1250000	1210000	1070000	1540000	255000	0	0	0
AT1G59870.1	ABC-2 and Plant PDR ABC-type transporter family protein	1990000	2040000	2260000	920000	350000	138000	0	149000
AT1G61520.1	photosystem I light harvesting complex gene 3	16900000	15300000	18100000	11900000	16900000	5710000	6460000	4360000
AT1G63770.5	Peptidase M1 family protein	2810000	1470000	2940000	1580000	0	0	0	0
AT1G63940.2	monodehydroascorbate reductase 6	8400000	8380000	8060000	11600000	1990000	0	0	0
AT1G67090.1	ribulose bisphosphate carboxylase small chain 1A	250000000	237000000	275000000	176000000	770000000	263000000	307000000	220000000
AT1G68010.2	hydroxypyruvate reductase	18300000	18400000	17900000	19500000	48300000	20600000	22000000	22500000
AT1G71500.1	Rieske (2Fe-2S) domain-containing protein	2720000	2590000	2840000	3650000	1360000	3200000	2330000	2810000
AT1G71695.1	Peroxidase superfamily protein	0	10900	0	0	0	0	0	0
AT1G72150.1	PATELLIN 1	0	0	0	0	0	16000	8980	0
AT1G72610.1	germin-like protein 1	15900000	18800000	16300000	21500000	5550000	3720000	3210000	29200
AT1G72730.1	DEA(D/H)-box RNA helicase family protein	1.40005e+07	1.37292e+07	1.36235e+07	1.31219e+07	577298	0	2.31056e+06	1.71008e+06
AT1G75040.1	pathogenesis-related gene 5	34800000	30800000	32100000	35100000	379000	35300	0	19100
AT1G78300.1	general regulatory factor 2	0	0	0	0	1590000	1070000	1470000	4160000
AT1G78630.1	Ribosomal protein L13 family protein	2530000	1870000	1870000	1270000	705000	0	0	0
AT1G78900.1	vacuolar ATP synthase subunit A	5350000	4960000	5780000	5550000	964000	2700000	3000000	2370000
AT1G79850.1	ribosomal protein S17	15700000	14600000	14900000	19500000	3440000	0	0	0
AT2G05990.1	NAD(P)-binding Rossmann-fold superfamily protein	0	0	0	0	2370000	6520000	5020000	7860000
AT2G07698.1	ATPase, F1 complex, alpha subunit protein	43800000	50200000	47000000	47400000	22600000	39600000	42400000	50900000
AT2G07707.1	Plant mitochondrial ATPase, F0 complex, subunit 8 protein	4790000	4240000	5160000	4100000	1430000	0	0	0
AT2G13360.2	alanine:glyoxylate aminotransferase	2050000	1820000	1860000	2660000	2070000	0	0	0
AT2G14610.1	pathogenesis-related gene 1	5570000	7030000	6930000	7050000	0	0	0	0
AT2G20260.1	photosystem I subunit E-2	7770000	8740000	8920000	9420000	9510000	19600000	16200000	16400000
AT2G20420.1	ATP citrate lyase (ACL) family protein	2970000	3420000	3060000	3490000	0	0	0	0
AT2G20990.3	synaptotagmin A	2070000	1490000	1760000	0	660000	0	0	0
AT2G21170.1	triosephosphate isomerase	878000	1310000	890000	1440000	1550000	0	5890000	6760000
AT2G21660.1	cold, circadian rhythm, and rna binding 2	2660000	3540000	4460000	3810000	10100000	26700000	8300000	11000000
AT2G23350.1	poly(A) binding protein 4	388000	628000	386000	555000	1190000	0	0	0
AT2G27680.1	NAD(P)-linked oxidoreductase superfamily protein	0	0	0	0	937000	3700000	3470000	3120000
AT2G28000.1	chaperonin-60alpha	16600000	23200000	20000000	18100000	29900000	14400000	29000000	49900000
AT2G28720.1	Histone superfamily protein	88300000	108000000	96400000	110000000	14900000	13000000	11100000	16400000
AT2G30860.1	glutathione S-transferase PHI 9	16300000	15100000	16400000	17300000	1080000	2890000	2220000	2590000
AT2G30950.1	FtsH extracellular protease family	4130000	4170000	3790000	3780000	7920000	7170000	7900000	14900000
AT2G32080.1	purin-rich alpha 1	0	0	0	0	903000	0	0	2000000
AT2G33150.1	peroxisomal 3-ketoacyl-CoA thiolase 3	4940000	3510000	4970000	4390000	202000	41200	0	0
AT2G33210.1	heat shock protein 60-2	4650000	5880000	5260000	6810000	1180000	820000	25400	620000
AT2G34460.1	NAD(P)-binding Rossmann-fold superfamily protein	0	0	0	0	8790	0	0	0
AT2G35490.1	Plastid-lipid associated protein PAP / fibrillin family protein	2530000	2950000	2710000	2580000	0	0	0	0
AT2G37190.1	Ribosomal protein L11 family protein	59800000	75900000	64500000	82400000	21200000	21900000	21200000	22600000
AT2G37220.1	RNA-binding (RRM/RBD/RNP motifs) family protein	4620000	4070000	4500000	4140000	8130000	18500000	17200000	19200000
AT2G37500.1	arginine biosynthesis protein ArgJ family	0	0	0	0	2580000	4860000	3870000	7980000
AT2G37660.1	NAD(P)-binding Rossmann-fold superfamily protein	12300000	12300000	11200000	11800000	10200000	54900	12100000	12900000
AT2G39460.2	ribosomal protein L23AA	2990000	3120000	4070000	4940000	712000	0	0	0
AT2G39730.2	rubisco activase	2.59957e+07	2.62695e+07	2.44523e+07	2.66584e+07	3.76611e+07	6.167e+07	5.2108e+07	62136979
AT2G40490.1	Uroporphyrinogen decarboxylase	1240000	1090000	921000	1040000	1740000	0	0	0
AT2G41530.1	S-formylglutathione hydrolase	0	0	0	0	0	12200	0	0
AT2G42220.1	Rhodanese/Cell cycle control phosphatase superfamily protein	13500	37500	20400	19700	2950000	5500000	3840000	7920000
AT2G43560.1	FKBP-like peptidyl-prolyl cis-trans isomerase family protein	1.60242e+06	9.31327e+06	9.27801e+06	1.05366e+07	1.07079e+06	18602	0	0
AT2G43570.1	chitinase, putative	8180000	6410000	8180000	7090000	89900	85000	21800	0
AT2G43750.2	O-acetylserine (thiol) lyase B	3160000	4930000	3190000	5050000	3230000	1720000	1600000	1950000
AT2G43910.2	HARMLESS TO OZONE LAYER 1	1220000	1050000	1290000	731000	0	0	17400	16500
AT2G44120.2	Ribosomal protein L30/L7 family protein	4.27684e+06	5.23296e+06	6.0976e+06	4.48498e+06	0	0	545327	616362
AT2G46820.1	photosystem I P subunit	215000	0	435000	266000	3370000	10400000	8990000	10000000
AT2G47470.1	thioredoxin family protein	11900000	12100000	12100000	13000000	355000	1040000	820000	1300000
AT2G47610.1	Ribosomal protein L7Ae/L30e/S12e/Gadd45 family protein	2280000	2090000	2220000	1970000	49600	0	0	0
AT3G01280.1	voltage dependent anion channel 1	2410000	2520000	2250000	2300000	640000	0	0	0
AT3G02360.1	6-phosphogluconate dehydrogenase family protein	0	0	0	0	0	0	0	19400
AT3G02760.1	Class II aaRS and biotin synthetases superfamily protein	0	0	0	13300	8090	0	0	0
AT3G08580.1	ADP/ATP carrier 1	7970000	10400000	8200000	11100000	6570000	17500000	12700000	18700000
AT3G08940.2	light harvesting complex photosystem II	27100000	27800000	26600000	22600000	48300000	21300000	30500000	23600000
AT3G09200.1	Ribosomal protein L10 family protein	3930000	4410000	4110000	6950000	680000	15700	11400	0
AT3G09440.1	Heat shock protein 70 (Hsp 70) family protein	14600000	18100000	14500000	18100000	3160000	0	0	0
AT3G10060.1	FKBP-like peptidyl-prolyl cis-trans isomerase family protein	3200000	2980000	2970000	3910000	2290000	0	400000	883000
AT3G11250.1	Ribosomal protein L10 family protein	2.78493e+06	3.03278e+06	2.83789e+06	4.78055e+06	0	0	0	0
AT3G11940.2	ribosomal protein 5A	3290000	1590000	2650000	0	0	0	0	0
AT3G12780.1	phosphoglycerate kinase 1	200000000	211000000	213000000	216000000	277000000	214000000	202000000	197000000
AT3G13920.1	eukaryotic translation initiation factor 4A1	19700000	20000000	19700000	19100000	6830000	0	0	0
AT3G14067.1	Subtilase family protein	4690000	4930000	5050000	6210000	1230000	2160000	2320000	2170000
AT3G14210.1	epithiospecifier modifier 1	2650000	1310000	2540000	1290000	1800000	0	0	0
AT3G14310.1	pectin methylesterase 3	1030000	1290000	999000	1130000	1860000	4620000	3830000	4440000
AT3G14415.2	Aldolase-type TIM barrel family protein	28600000	27700000	28300000	36900000	7030000	5660000	8690000	7430000
AT3G14420.1	Aldolase-type TIM barrel family protein	27500000	27500000	27900000	33100000	10800000	5610000	6590000	5350000
AT3G14990.1	Class I glutamine amidotransferase-like superfamily protein	2950000	3320000	2970000	3650000	0	0	0	0
AT3G15190.1	chloroplast 30S ribosomal protein S20, putative	0	0	0	0	0	97100	0	0
AT3G15520.1	Cyclophilin-like peptidyl-prolyl cis-trans isomerase family protein	0	0	0	0	2430000	8210000	7180000	9680000
AT3G15730.1	phospholipase D alpha 1	4700000	1630000	3520000	4960000	1230000	0	0	0
AT3G16640.1	translationally controlled tumor protein	1480000	4750	852000	114000	0	0	0	0
AT3G17810.1	pyrimidine 1	3810000	2730000	3070000	3580000	1450000	731000	77700	0
AT3G18080.1	B-S glucosidase 44	8300000	7550000	6720000	6730000	0	0	0	0
AT3G18890.1	NAD(P)-binding Rossmann-fold superfamily protein	286000	19200	17300	0	12100000	8460000	12600000	18300000
AT3G22060.1	Receptor-like protein kinase-related family protein	4210000	4830000	4370000	6390000	0	0	0	0
AT3G23400.1	Plastid-lipid associated protein PAP / fibrillin family protein	22900000	23200000	22800000	21900000	5720000	2100000	3100000	1720000
AT3G23810.1	S-adenosyl-l-homocysteine (SAH) hydrolase 2	1.46224e+06	1.55309e+06	1.17225e+06	1.52312e+06	943177	0	0	0
AT3G25530.1	glyoxylate reductase 1	16700	0	0	0	1410000	4440000	3700000	4850000
AT3G27690.1	photosystem II light harvesting complex gene 2.3	3980000	3760000	3840000	0	4290000	0	0	0
AT3G27830.1	ribosomal protein L12-A	6020000	2130000	2620000	2370000	3000000	0	0	0
AT3G27925.1	DegP protease 1	1220000	0	1350000	2320000	76400	20900	0	0
AT3G44310.3	nitrilase 1	7130000	8870000	6300000	8370000	5870000	14600000	10600000	12200000
AT3G45140.1	lipoxygenase 2	0	0	0	0	2250000	1390000	1140000	1200000
AT3G46780.1	plastid transcriptionally active 16	1960000	2810000	2130000	2700000	5690000	4960000	9430000	4750000
AT3G48680.1	gamma carbonic anhydrase-like 2	0	1490000	0	1420000	0	0	0	0
AT3G48930.1	Nucleic acid-binding, OB-fold-like protein	6750000	6310000	5610000	5420000	0	0	0	0
AT3G49010.3	breast basic conserved 1	11000	0	9250	0	0	0	0	10900
AT3G49120.1	peroxidase CB	6820000	9350000	6810000	8280000	26700	33600	132000	96800
AT3G49680.1	branched-chain aminotransferase 3	1.82839e+06	1.6223e+06	2.72332e+06	1.99128e+06	0	2.14938e+06	3.0956e+06	4.1477e+06
AT3G50820.1	photosystem II subunit O-2	213000000	192000000	220000000	170000000	103000000	234000000	208000000	187000000
AT3G52150.1	RNA-binding (RRM/RBD/RNP motifs) family protein	2100000	1610000	1630000	2010000	5220000	11500000	7140000	7650000
AT3G52880.2	monodehydroascorbate reductase 1	7290000	8920000	7840000	8540000	1390000	0	2860000	1070000
AT3G52960.1	Thioredoxin superfamily protein	31600000	27600000	31500000	28600000	23200000	6530000	11600000	9860000
AT3G53020.1	Ribosomal protein L24e family protein	1230000	1430000	1310000	1090000	260000	0	26100	0
AT3G53420.1	plasma membrane intrinsic protein 2A	32100	40000	33900	35900	806000	2510000	2140000	2230000
AT3G53580.1	diaminopimelate epimerase family protein	0	0	0	0	0	16200	0	10500
AT3G54050.2	high cyclic electron flow 1	0	0	0	662000	2630000	0	0	0
AT3G55800.1	sedoheptulose-bisphosphatase	8290000	12900000	7840000	10300000	20300000	20400000	19400000	18200000
AT3G56650.1	Mog1/PsbP/DUF1795-like photosystem II reaction center PsbP family protein	11900000	13900000	14000000	13500000	10800000	11300000	11900000	11500000
AT3G57260.1	beta-1,3-glucanase 2	55400000	52200000	47000000	52900000	178000	623000	0	0
AT3G59780.1	Rhodanese/Cell cycle control phosphatase superfamily protein	0	0	0	0	2210000	3260000	3210000	7600000
AT3G59970.3	methylenetetrahydrofolate reductase 1	18800	0	0	0	2210000	7260000	6420000	7450000
AT3G60750.1	Transketolase	49500000	50600000	46700000	48800000	35500000	76800000	70800000	70900000
AT3G62030.2	rotamase CYP 4	6830000	5920000	5850000	5100000	17100000	42300000	32600000	35400000
AT3G63410.1	S-adenosyl-L-methionine-dependent methyltransferases superfamily protein	2480000	2240000	3180000	3110000	0	2810000	3570000	2530000
AT3G63490.1	Ribosomal protein L1p/L10e family	0	0	0	0	1640000	4030000	4170000	4210000
AT4G01050.1	thylakoid rhodanese-like	2740000	1730000	2250000	1700000	6590000	12700000	10300000	11800000
AT4G02520.1	glutathione S-transferase PHI 2	59200000	47500000	51600000	41500000	9730000	36300	321000	16500
AT4G03280.1	photosynthetic electron transfer C	0	0	0	804000	881000	0	0	0
AT4G03520.1	Thioredoxin superfamily protein	29900000	30900000	36600000	39600000	20600000	18100000	23900000	22700000
AT4G04020.1	fibrillin	4080000	2780000	3810000	3670000	1910000	3310000	2460000	2690000
AT4G04640.1	ATPase, F1 complex, gamma subunit protein	24300000	21000000	23000000	24300000	14500000	10800000	9400000	9080000
AT4G05180.1	photosystem II subunit Q-2	21300000	25800000	23400000	26000000	21200000	9250000	10800000	8450000
AT4G09000.2	general regulatory factor 1	25700000	27100000	26300000	23800000	10100000	0	0	0
AT4G09010.1	ascorbate peroxidase 4	0	0	0	0	4440000	8400000	11200000	7020000
AT4G09320.1	Nucleoside diphosphate kinase family protein	3180000	3110000	3350000	2290000	7820	854000	0	0
AT4G09650.1	ATP synthase delta-subunit gene	4300000	4110000	3390000	6050000	1850000	2720000	3160000	3410000
AT4G10340.1	light harvesting complex of photosystem II 5	13300000	14100000	13600000	14000000	48300000	89400000	66500000	76900000
AT4G11150.1	vacuolar ATP synthase subunit E1	15600000	23600000	19800000	25200000	13900000	16700000	16100000	14900000
AT4G12800.1	photosystem I subunit l	77900000	93300000	88900000	84200000	149000000	111000000	117000000	119000000
AT4G13940.1	S-adenosyl-L-homocysteine hydrolase	3190000	2260000	2680000	2210000	1220000	0	0	0
AT4G17530.1	RAB GTPase homolog 1C	6500000	5940000	6380000	7270000	939000	0	0	0
AT4G20260.4	plasma-membrane associated cation-binding protein 1	45000000	49700000	47500000	53500000	31300000	45600000	37400000	55900000
AT4G20360.1	RAB GTPase homolog E1B	43500000	46200000	46000000	44500000	25200000	14600000	22800000	21000000
AT4G21280.1	photosystem II subunit QA	38900000	44700000	38300000	46900000	12800000	5200000	13900000	12100000
AT4G22240.1	Plastid-lipid associated protein PAP / fibrillin family protein	7880000	6860000	9470000	8610000	558000	0	529000	621000
AT4G24190.1	Chaperone protein htpG family protein	8030	0	0	0	30700	34600	16200	0
AT4G24280.1	chloroplast heat shock protein 70-1	40100000	43100000	40800000	39600000	39200000	51500000	45100000	51900000
AT4G27440.1	protochlorophyllide oxidoreductase B	0	5760	4590	8620	4820	0	0	0
AT4G28750.1	Photosystem I reaction centre subunit IV / PsaE protein	8280000	7290000	7340000	6440000	43200000	7000000	12400000	11100000
AT4G30190.2	H(+)-ATPase 2	2.35697e+06	2.73754e+06	2.23494e+06	3.1695e+06	3.9821e+06	9.06775e+06	3.88864e+06	5.41186e+06
AT4G31990.3	aspartate aminotransferase 5	3350000	3490000	3740000	3800000	1770000	5370000	3960000	5080000
AT4G32260.1	ATPase, F0 complex, subunit B/B', bacterial/chloroplast	16800000	14600000	15600000	18700000	6910000	4950000	9190000	8880000
AT4G33010.1	glycine decarboxylase P-protein 1	0	1940000	0	4020000	623000	89200	0	0
AT4G33510.1	3-deoxy-d-arabino-heptulosonate 7-phosphate synthase	6810000	6730000	8580000	6690000	0	0	0	0
AT4G34090.3	unknown protein; FUNCTIONS IN: molecular_function unknown; INVOLVED IN: biological_process unknown; EXPRESSED IN: 22 plant structures; EXPRESSED DURING: 13 growth stages; BEST Arabidopsis thaliana protein match is: unknown protein (TAIR:AT2G23370.1).	3770000	4800000	4100000	4510000	894000	0	0	0
AT4G34200.1	D-3-phosphoglycerate dehydrogenase	4460000	4180000	4490000	5940000	0	0	0	0
AT4G35090.1	catalase 2	5170000	7150000	5950000	7870000	9980000	3780000	5650000	4420000
AT4G37930.1	serine transhydroxymethyltransferase 1	5580000	5530000	4960000	4380000	1380000	3460000	3570000	3060000
AT4G39080.1	vacuolar proton ATPase A3	201000	0	260000	21700	1070000	1570000	1510000	2020000
AT4G39260.1	cold, circadian rhythm, and RNA binding 1	12500000	10500000	9580000	11700000	19900000	30600000	23300000	51400000
AT5G01530.1	light harvesting complex photosystem II	67600000	65900000	64100000	69400000	85200000	87000000	122000000	54800000
AT5G02500.1	heat shock cognate protein 70-1	1380000	2020000	1870000	1440000	0	9710	0	0
AT5G03300.1	adenosine kinase 2	16400000	18200000	17900000	21700000	6800000	0	0	0
AT5G03630.1	Pyridine nucleotide-disulphide oxidoreductase family protein	990000	2890000	1250000	2740000	0	0	0	0
AT5G04140.2	glutamate synthase 1	1700000	270000	1850000	440000	0	0	0	0
AT5G04430.2	binding to TOMV RNA 1L (long form)	1340000	1350000	1500000	1500000	3960000	3430000	2780000	6280000
AT5G06290.1	2-cysteine peroxiredoxin B	10400000	12700000	11400000	14400000	6840000	3950000	3040000	2750000
AT5G07090.1	Ribosomal protein S4 (RPS4A) family protein	1670000	0	0	0	0	0	0	0
AT5G07350.2	TUDOR-SN protein 1	1220000	991000	0	1790000	106000	0	0	0
AT5G08680.1	ATP synthase alpha/beta family protein	32400000	33800000	30900000	38300000	8320000	2250000	4330000	2450000
AT5G09650.1	pyrophosphorylase 6	2190000	1380000	2580000	1390000	3840000	9320000	8140000	7360000
AT5G09810.1	actin 7	19700000	22500000	16500000	24500000	8720000	21900000	16900000	23500000
AT5G10760.1	Eukaryotic aspartyl protease family protein	12000000	12100000	11600000	12600000	0	0	0	0
AT5G11200.2	DEAD/DEAH box RNA helicase family protein	1840000	2170000	2120000	1790000	18500	0	0	0
AT5G11450.1	Mog1/PsbP/DUF1795-like photosystem II reaction center PsbP family protein	23900	0	21900	0	1990000	6180000	5170000	5910000
AT5G12250.1	beta-6 tubulin	5830	0	0	0	0	0	0	7100
AT5G13490.1	ADP/ATP carrier 2	5.42317e+06	6.91185e+06	5.43161e+06	7.34521e+06	5.78242e+06	1.38774e+07	9.26008e+06	1.3742e+07
AT5G14040.1	phosphate transporter 3;1	7620000	9040000	7320000	9320000	3930000	11700000	9680000	10800000
AT5G15090.2	voltage dependent anion channel 3	77100000	87900000	85600000	111000000	20400000	16900000	21700000	20800000
AT5G16050.1	general regulatory factor 5	1.86616e+07	1.90351e+07	1.84432e+07	1.84228e+07	1.05665e+07	4.37693e+06	8.19813e+06	9.18852e+06
AT5G17170.1	rubredoxin family protein	0	0	0	0	2120000	7280000	6230000	6570000
AT5G17310.2	UDP-glucose pyrophosphorylase 2	2720000	2730000	0	2710000	931000	0	0	0
AT5G17920.1	Cobalamin-independent synthase family protein	10700000	10200000	9780000	11100000	4910000	4590000	4960000	2330000
AT5G19140.1	Aluminium induced protein with YGL and LRDR motifs	1900000	2600000	2040000	2610000	0	0	0	0
AT5G19510.1	Translation elongation factor EF1B/ribosomal protein S6 family protein	25200000	21800000	27900000	23400000	4560000	2910000	2580000	2380000
AT5G19940.1	Plastid-lipid associated protein PAP / fibrillin family protein	14100	4120000	0	4710000	1870000	0	0	0
AT5G20010.1	RAS-related nuclear protein-1	2140000	2310000	2160000	1410000	63800	0	52700	0
AT5G20630.1	germin 3	20300000	21400000	27400000	30600000	8070000	9600000	9680000	12900000
AT5G20720.1	chaperonin 20	18400000	12900000	14700000	14000000	7300000	8920000	7420000	7440000
AT5G20950.1	Glycosyl hydrolase family protein	5600000	5560000	5570000	5910000	482000	0	344000	339000
AT5G22800.1	Alanyl-tRNA synthetase, class IIc	0	0	0	0	0	51900	0	13800
AT5G23060.1	calcium sensing receptor	10600000	7850000	9680000	14500000	2220000	12200000	6560000	5330000
AT5G23120.1	photosystem II stability/assembly factor, chloroplast (HCF136)	2510000	2530000	3110000	2240000	15700000	41000000	35700000	41900000
AT5G24490.1	30S ribosomal protein, putative	0	0	0	0	0	3360000	2860000	2530000
AT5G26000.1	thioglucoside glucohydrolase 1	3410000	3300000	3000000	952000	1270000	0	0	2430000
AT5G26742.2	DEAD box RNA helicase (RH3)	1800000	1970000	2260000	1710000	0	0	0	0
AT5G28540.1	heat shock protein 70 (Hsp 70) family protein	21000000	22700000	21200000	22800000	2090000	1920000	442000	409000
AT5G35170.1	adenylate kinase family protein	2160000	0	1810000	116000	3430000	129000	189000	20200
AT5G35360.3	acetyl Co-enzyme a carboxylase biotin carboxylase subunit	1060000	2190000	1060000	1760000	1050000	0	0	0
AT5G35630.3	glutamine synthetase 2	4670000	5870000	5290000	5750000	6500000	4760000	6080000	4680000
AT5G36700.1	2-phosphoglycolate phosphatase 1	4680000	5710000	4620000	4670000	21300000	12300000	11800000	12400000
AT5G38410.3	Ribulose bisphosphate carboxylase (small chain) family protein	8040000	8410000	8570000	6860000	19800000	10100000	9800000	7620000
AT5G38480.1	general regulatory factor 3	0	0	0	0	2430000	6280000	5310000	6800000
AT5G42270.1	FtsH extracellular protease family	6460000	7730000	7410000	7090000	4890000	3370000	4710000	4530000
AT5G42650.1	allene oxide synthase	0	0	0	0	2350000	7460000	5940000	6150000
AT5G42740.1	Sugar isomerase (SIS) family protein	3150000	1990000	10000000	0	1810000	0	0	0
AT5G46290.3	3-ketoacyl-acyl carrier protein synthase I	0	0	0	0	0	32000	28800	0
AT5G46800.1	Mitochondrial substrate carrier family protein	0	0	0	0	1100000	3890000	3120000	3410000
AT5G48300.1	ADP glucose pyrophosphorylase 1	0	0	0	0	3700000	9800000	8380000	10300000
AT5G50920.1	CLPC homologue 1	2140000	2770000	1970000	2880000	1940000	8720000	3810000	4610000
AT5G51820.1	phosphoglucomutase	3480000	0	3600000	0	2020000	0	0	0
AT5G54270.1	light-harvesting chlorophyll B-binding protein 3	276000	1220000	1170000	0	943000	0	0	0
AT5G62700.1	tubulin beta chain 3	0	0	0	0	9280	0	0	0
AT5G63570.1	glutamate-1-semialdehyde-2,1-aminomutase	829000	1110000	411000	1250000	1840000	4660000	4140000	4040000
AT5G66190.1	ferredoxin-NADP(+)-oxidoreductase 1	1060000	878000	741000	973000	11100000	1490000	1270000	0
AT5G66680.1	dolichyl-diphosphooligosaccharide-protein glycosyltransferase 48kDa subunit family protein	46200	22900	44100	22700	2570000	8870000	7220000	13300000
AT5G67500.2	voltage dependent anion channel 2	17500000	16200000	19700000	18500000	2570000	0	2580000	2380000
ATCG00020.1	photosystem II reaction center protein A	25400000	25400000	23800000	900000	16600000	8820000	9940000	7280000
ATCG00065.1	ribosomal protein S12A	0	0	0	0	1460000	40700	40100	3760000
ATCG00120.1	ATP synthase subunit alpha	340000000	266000000	265000000	257000000	477000000	231000000	248000000	219000000
ATCG00130.1	ATPase, F0 complex, subunit B/B', bacterial/chloroplast	10700000	5430000	8100000	5770000	2770000	0	0	0
ATCG00270.1	photosystem II reaction center protein D	141000000	157000000	147000000	129000000	227000000	40500000	158000000	122000000
ATCG00280.1	photosystem II reaction center protein C	18300000	14900000	18900000	18200000	33300000	89400000	66900000	71900000
ATCG00340.1	Photosystem I, PsaA/PsaB protein	13800000	15300000	13100000	15600000	45000000	109000000	91800000	151000000
ATCG00350.1	Photosystem I, PsaA/PsaB protein	28800000	17200000	27600000	19900000	69700000	113000000	96300000	100000000
ATCG00470.1	ATP synthase epsilon chain	15900000	18100000	18100000	15800000	51900000	21000000	21800000	19000000
ATCG00480.1	ATP synthase subunit beta	157000000	159000000	144000000	182000000	169000000	127000000	135000000	144000000
ATCG00490.1	ribulose-bisphosphate carboxylases	100000000	106000000	98300000	89500000	43900000	85300000	84300000	65800000
ATCG00540.1	photosynthetic electron transfer A	1520000	1940000	1550000	3120000	4900000	15400000	10700000	9780000
ATCG00580.1	photosystem II reaction center protein E	108000000	122000000	124000000	128000000	90600000	53100000	74900000	63000000
ATCG00680.1	photosystem II reaction center protein B	58700000	61100000	61200000	49400000	7840000	54300000	71800000	54800000
ATCG00720.1	photosynthetic electron transfer B	2400000	1690000	2490000	1790000	2050000	0	0	0
ATCG00800.1	structural constituent of ribosome	3500000	4100000	3520000	3420000	1060000	0	0	0
