# Supplementary material for: Mitogen-Activated Protein Kinase 4-Regulated Metabolic Networks
Source: Int J Mol Sci. 2022 Jan 14;23(2):880. doi: 10.3390/ijms23020880 (PMC8779387; doi:10.3390/ijms23020880)
Supplement: Supplementary file 1 [file ijms-23-00880-s001.zip › Table S4.xlsx]

## Sheet: Sheet1
Table S4. List of differential proteins. FC>2 or <0.5 and p<0.05
Accession	Description	FC	raw.pval
AT3G16640.1	translationally controlled tumor protein	0.0015505	0.0074988
AT5G02500.1	heat shock cognate protein 70-1	0.0023154	4.8163e-06
AT1G75040.1	pathogenesis-related gene 5	0.0032923	0.00033716
AT5G11200.2	DEAD/DEAH box RNA helicase family protein	0.0037374	6.745e-06
AT3G57260.1	beta-1,3-glucanase 2	0.0042034	0.00011437
AT2G43570.1	chitinase, putative	0.0067334	0.00024485
AT3G49120.1	peroxidase CB	0.0092482	1.7971e-05
AT2G47610.1	Ribosomal protein L7Ae/L30e/S12e/Gadd45 family protein	0.009271	1.75e-05
AT2G43910.2	HARMLESS TO OZONE LAYER 1	0.0094384	5.4675e-05
AT1G02920.1	glutathione S-transferase 7	0.011229	1.8478e-05
AT2G33150.1	peroxisomal 3-ketoacyl-CoA thiolase 3	0.014581	0.00058459
AT5G20010.1	RAS-related nuclear protein-1	0.017155	0.00013204
AT5G50850.1	Transketolase family protein	0.034286	0.00010857
AT2G43560.1	FKBP-like peptidyl-prolyl cis-trans isomerase family protein	0.035692	0.0073795
AT3G09200.1	Ribosomal protein L10 family protein	0.036566	0.0046155
AT4G02520.1	glutathione S-transferase PHI 2	0.05057	0.0086648
AT5G04140.2	glutamate synthase 1	0.050704	0.0014774
AT5G20950.1	Glycosyl hydrolase family protein	0.054452	0.00039447
AT4G22240.1	Plastid-lipid associated protein PAP / fibrillin family protein	0.055265	0.00035764
AT5G28540.1	heat shock protein 70 (Hsp 70) family protein	0.055428	0.00040422
AT1G03220.1	Eukaryotic aspartyl protease family protein	0.056117	0.00022186
AT4G17530.1	RAB GTPase homolog 1C	0.057585	0.00023936
AT3G53020.1	Ribosomal protein L24e family protein	0.058605	0.0044055
AT3G48000.1	aldehyde dehydrogenase 2B4	0.061014	0.00306
AT1G79550.2	phosphoglycerate kinase	0.061463	0.0002728
AT2G44120.2	Ribosomal protein L30/L7 family protein	0.068674	0.00088693
AT1G04480.1	Ribosomal protein L14p/L23e family protein	0.068767	0.00036856
AT2G47470.1	thioredoxin family protein	0.071589	7.1371e-05
AT4G09320.1	Nucleoside diphosphate kinase family protein	0.072502	0.0097697
AT2G39460.2	ribosomal protein L23AA	0.075344	0.00049165
AT3G09440.1	Heat shock protein 70 (Hsp 70) family protein	0.077427	0.00042968
AT1G57720.2	Translation elongation factor EF1B, gamma chain	0.080473	0.00047854
AT4G34090.3	unknown protein; FUNCTIONS IN: molecular_function unknown; INVOLVED IN: biological_process unknown; EXPRESSED IN: 22 plant structures; EXPRESSED DURING: 13 growth stages; BEST Arabidopsis thaliana protein match is: unknown protein (TAIR:AT2G23370.1).	0.08326	0.00048335
AT1G79850.1	ribosomal protein S17	0.08507	0.00051999
AT1G72730.1	DEA(D/H)-box RNA helicase family protein	0.086524	0.0048428
AT1G63940.2	monodehydroascorbate reductase 6	0.087377	0.00057831
AT1G59870.1	ABC-2 and Plant PDR ABC-type transporter family protein	0.092178	0.0033932
AT1G20620.1	catalase 3	0.097281	1.7946e-07
AT3G04790.1	Ribose 5-phosphate isomerase, type A protein	0.099475	0.020507
AT5G03630.1	Pyridine nucleotide-disulphide oxidoreductase family protein	0.10064	0.00019761
AT3G01280.1	voltage dependent anion channel 1	0.10802	0.00078496
AT5G67500.2	voltage dependent anion channel 2	0.11135	0.0012606
AT2G36530.1	Enolase	0.11356	0.00087459
AT2G34430.1	light-harvesting chlorophyll-protein complex II subunit B1	0.11523	0.0074022
ATCG00800.1	structural constituent of ribosome	0.11664	0.0009443
AT2G33210.1	heat shock protein 60-2	0.11705	0.020783
AT2G07707.1	Plant mitochondrial ATPase, F0 complex, subunit 8 protein	0.1251	0.0011239
AT5G19510.1	Translation elongation factor EF1B/ribosomal protein S6 family protein	0.12645	9.8686e-06
AT5G08680.1	ATP synthase alpha/beta family protein	0.12814	0.00036967
AT3G15730.1	phospholipase D alpha 1	0.13288	0.0034626
AT1G63770.5	Peptidase M1 family protein	0.13364	4e-05
AT1G54010.1	GDSL-like Lipase/Acylhydrolase superfamily protein	0.13449	8.5109e-06
AT2G30860.1	glutathione S-transferase PHI 9	0.13487	9.0195e-05
AT2G28720.1	Histone superfamily protein	0.13757	9.994e-07
AT3G13920.1	eukaryotic translation initiation factor 4A1	0.13921	0.0013542
AT3G23400.1	Plastid-lipid associated protein PAP / fibrillin family protein	0.13921	0.00022449
AT1G11860.1	Glycine cleavage T-protein family	0.1407	0.022647
AT2G34420.1	photosystem II light harvesting complex gene B1B2	0.14459	0.035725
AT1G15980.1	NDH-dependent cyclic electron flow 1	0.14516	0.029883
AT5G03300.1	adenosine kinase 2	0.14663	0.0016271
ATCG00130.1	ATPase, F0 complex, subunit B/B', bacterial/chloroplast	0.14773	0.0024319
AT1G78630.1	Ribosomal protein L13 family protein	0.1496	0.0022908
AT3G52990.1	Pyruvate kinase family protein	0.15387	1.5115e-05
AT3G26650.1	glyceraldehyde 3-phosphate dehydrogenase A subunit	0.15564	0.010082
AT4G09000.2	general regulatory factor 1	0.15705	0.0018156
AT3G11940.2	ribosomal protein 5A	0.16208	0.028343
AT5G43940.2	GroES-like zinc-binding dehydrogenase family protein	0.16361	3.1987e-07
AT3G11250.1	Ribosomal protein L10 family protein	0.16582	8.7748e-06
AT5G19140.1	Aluminium induced protein with YGL and LRDR motifs	0.16612	6.1973e-07
AT2G14610.1	pathogenesis-related gene 1	0.16764	7.4104e-08
AT3G52880.2	monodehydroascorbate reductase 1	0.16981	0.0083766
AT3G22060.1	Receptor-like protein kinase-related family protein	0.1701	1.5431e-06
AT3G17810.1	pyrimidine 1	0.17242	0.034201
AT4G34200.1	D-3-phosphoglycerate dehydrogenase	0.17535	5.5364e-07
AT5G26742.2	DEAD box RNA helicase (RH3)	0.17674	1.2971e-07
AT1G32060.1	phosphoribulokinase	0.17675	0.0082551
AT1G11910.1	aspartic proteinase A1	0.17746	1.173e-08
AT1G56070.1	Ribosomal protein S5/Elongation factor G/III/V family protein	0.17931	0.0001426
AT3G48930.1	Nucleic acid-binding, OB-fold-like protein	0.17999	4.6924e-08
AT3G14990.1	Class I glutamine amidotransferase-like superfamily protein	0.18309	4.7685e-08
AT3G18080.1	B-S glucosidase 44	0.18348	4.9314e-08
AT2G20420.1	ATP citrate lyase (ACL) family protein	0.18362	1.1703e-08
AT4G33510.1	3-deoxy-d-arabino-heptulosonate 7-phosphate synthase	0.18577	1.4323e-07
AT2G35490.1	Plastid-lipid associated protein PAP / fibrillin family protein	0.18793	4.9825e-09
AT4G13940.1	S-adenosyl-L-homocysteine hydrolase	0.18878	0.0032152
AT5G10760.1	Eukaryotic aspartyl protease family protein	0.19213	8.0598e-11
AT1G09750.1	Eukaryotic aspartyl protease family protein	0.20082	0.011314
AT3G47470.1	light-harvesting chlorophyll-protein complex I subunit A4	0.20913	0.00069264
AT1G20260.1	ATPase, V1 complex, subunit B protein	0.21866	0.01516
AT5G15090.2	voltage dependent anion channel 3	0.22069	3.9227e-06
AT1G47260.1	gamma carbonic anhydrase 2	0.23123	0.0050704
AT3G14415.2	Aldolase-type TIM barrel family protein	0.23712	1.3052e-05
AT3G14420.1	Aldolase-type TIM barrel family protein	0.2444	0.0001295
AT3G52930.1	Aldolase superfamily protein	0.25506	0.022262
AT4G21280.1	photosystem II subunit QA	0.26066	0.00096434
AT5G61410.2	D-ribulose-5-phosphate-3-epimerase	0.26156	0.0072126
AT3G23810.1	S-adenosyl-l-homocysteine (SAH) hydrolase 2	0.26426	0.0074181
AT5G35360.3	acetyl Co-enzyme a carboxylase biotin carboxylase subunit	0.27677	0.013666
AT3G10060.1	FKBP-like peptidyl-prolyl cis-trans isomerase family protein	0.27971	0.040054
AT1G08360.1	Ribosomal protein L1p/L10e family	0.28618	0.0041618
AT1G15820.1	light harvesting complex photosystem II subunit 6	0.29489	6.0031e-05
AT2G37190.1	Ribosomal protein L11 family protein	0.3075	4.3514e-06
AT3G27830.1	ribosomal protein L12-A	0.32557	0.036061
AT3G14210.1	epithiospecifier modifier 1	0.33042	0.030643
AT5G06290.1	2-cysteine peroxiredoxin B	0.33906	0.0018517
AT1G53240.1	Lactate/malate dehydrogenase family protein	0.34024	0.029166
ATCG00720.1	photosynthetic electron transfer B	0.36607	0.025866
AT2G13360.2	alanine:glyoxylate aminotransferase	0.37688	0.025794
AT3G14067.1	Subtilase family protein	0.37739	0.00079563
AT5G17920.1	Cobalamin-independent synthase family protein	0.40187	0.0020675
AT5G20630.1	germin 3	0.40371	0.00059683
AT1G04410.1	Lactate/malate dehydrogenase family protein	0.41249	0.017545
AT1G78900.1	vacuolar ATP synthase subunit A	0.41747	0.010653
AT1G07940.1	GTP binding Elongation factor Tu family protein	0.423	0.0070386
AT3G52960.1	Thioredoxin superfamily protein	0.42909	0.011621
AT5G16050.1	general regulatory factor 5	0.4336	0.003887
AT1G13440.1	glyceraldehyde-3-phosphate dehydrogenase C2	0.4539	0.020114
AT4G32260.1	ATPase, F0 complex, subunit B/B', bacterial/chloroplast	0.45556	0.0017984
AT4G20360.1	RAB GTPase homolog E1B	0.46393	0.00059285
AT4G04640.1	ATPase, F1 complex, gamma subunit protein	0.47279	0.00048134
AT2G39730.2	rubisco activase	2.066	0.0010035
AT4G30190.2	H(+)-ATPase 2	2.1288	0.01618
AT2G30950.1	FtsH extracellular protease family	2.3875	0.0028626
AT2G21330.1	fructose-bisphosphate aldolase 1	2.3939	0.00015448
AT4G38970.1	fructose-bisphosphate aldolase 2	2.5136	0.00091096
AT5G64040.2	photosystem I reaction center subunit PSI-N, chloroplast, putative / PSI-N, putative (PSAN)	2.5475	0.023237
AT3G46780.1	plastid transcriptionally active 16	2.5865	0.0022137
AT4G39260.1	cold, circadian rhythm, and RNA binding 1	2.8275	0.004052
AT1G11840.6	glyoxalase I homolog	2.8394	0.0048788
AT5G04430.2	binding to TOMV RNA 1L (long form)	2.891	0.0011649
AT5G36700.1	2-phosphoglycolate phosphatase 1	2.937	0.00041707
AT1G42970.1	glyceraldehyde-3-phosphate dehydrogenase B subunit	3.1145	0.0053409
AT3G14310.1	pectin methylesterase 3	3.3154	0.0020084
AT2G37220.1	RNA-binding (RRM/RBD/RNP motifs) family protein	3.637	0.00095896
ATCG00280.1	photosystem II reaction center protein C	3.7198	0.0012572
AT5G09650.1	pyrophosphorylase 6	3.8011	0.0019779
AT1G55490.1	chaperonin 60 beta	3.8456	0.0036519
AT2G21660.1	cold, circadian rhythm, and rna binding 2	3.877	0.0041716
AT1G06430.1	FTSH protease 8	4.0007	0.0051263
ATCG00350.1	Photosystem I, PsaA/PsaB protein	4.0535	0.00013019
AT5G63570.1	glutamate-1-semialdehyde-2,1-aminomutase	4.0778	0.0047813
AT3G52150.1	RNA-binding (RRM/RBD/RNP motifs) family protein	4.2871	0.00019551
AT5G24490.1	30S ribosomal protein, putative	4.5731	0.024837
AT4G01050.1	thylakoid rhodanese-like	4.9157	0.00014498
ATCG00540.1	photosynthetic electron transfer A	5.016	0.0016467
AT4G10340.1	light harvesting complex of photosystem II 5	5.1109	1.8783e-05
AT3G62030.2	rotamase CYP 4	5.3755	0.00021455
AT5G09660.4	peroxisomal NAD-malate dehydrogenase 2	5.9158	0.0012948
AT3G45140.1	lipoxygenase 2	6.557	2.1482e-05
ATCG00340.1	Photosystem I, PsaA/PsaB protein	6.8651	0.00039121
AT1G54780.1	thylakoid lumen 18.3 kDa protein	7.5123	1.5678e-05
AT5G66570.1	PS II oxygen-evolving complex 1	7.5393	2.1862e-05
AT4G02770.1	photosystem I subunit D-1	7.9785	2.1574e-05
AT3G47520.1	malate dehydrogenase	7.9815	0.00011205
AT1G20020.1	ferredoxin-NADP(+)-oxidoreductase 2	8.0266	0.00040338
AT4G09010.1	ascorbate peroxidase 4	8.7444	3.5307e-05
AT1G23740.1	Oxidoreductase, zinc-binding dehydrogenase family protein	8.8397	4.9617e-06
AT3G59780.1	Rhodanese/Cell cycle control phosphatase superfamily protein	9.2081	0.00019355
AT2G37500.1	arginine biosynthesis protein ArgJ family	9.3459	9.6742e-05
AT1G78300.1	general regulatory factor 2	9.6846	0.00034574
AT4G26530.2	Aldolase superfamily protein	10.49	0.0010529
AT3G63490.1	Ribosomal protein L1p/L10e family	10.709	5.9551e-05
AT5G38480.1	general regulatory factor 3	10.71	6.6705e-05
AT5G48300.1	ADP glucose pyrophosphorylase 1	10.872	6.9239e-05
AT3G25860.1	2-oxoacid dehydrogenases acyltransferase family protein	11.324	0.004818
AT2G05990.1	NAD(P)-binding Rossmann-fold superfamily protein	11.482	0.00011053
AT5G42650.1	allene oxide synthase	11.649	9.492e-05
AT1G12410.1	CLP protease proteolytic subunit 2	12.145	0.00010896
AT4G39080.1	vacuolar proton ATPase A3	12.668	0.012275
AT5G23120.1	photosystem II stability/assembly factor, chloroplast (HCF136)	12.926	4.9329e-05
AT5G17170.1	rubredoxin family protein	13.09	0.00013992
AT5G46800.1	Mitochondrial substrate carrier family protein	13.091	0.00014386
AT1G45474.1	photosystem I light harvesting complex gene 5	13.102	0.00016063
AT3G15520.1	Cyclophilin-like peptidyl-prolyl cis-trans isomerase family protein	14.146	0.00019184
AT2G27680.1	NAD(P)-linked oxidoreductase superfamily protein	14.977	0.00021453
AT2G46820.1	photosystem I P subunit	34.161	0.00060425
AT3G53420.1	plasma membrane intrinsic protein 2A	54.165	6.4016e-06
AT3G18890.1	NAD(P)-binding Rossmann-fold superfamily protein	157.87	0.00052369
ATCG00065.1	ribosomal protein S12A	165.24	0.02194
AT2G42220.1	Rhodanese/Cell cycle control phosphatase superfamily protein	221.84	1.9415e-06
AT5G66680.1	dolichyl-diphosphooligosaccharide-protein glycosyltransferase 48kDa subunit family protein	235.17	1.097e-05
AT5G11450.1	Mog1/PsbP/DUF1795-like photosystem II reaction center PsbP family protein	352.82	3.1511e-05
AT3G25530.1	glyoxylate reductase 1	538.92	1.194e-05
AT3G59970.3	methylenetetrahydrofolate reductase 1	775.93	9.0942e-06
