# Supplementary material for: Mitogen-Activated Protein Kinase 4-Regulated Metabolic Networks
Source: Int J Mol Sci. 2022 Jan 14;23(2):880. doi: 10.3390/ijms23020880 (PMC8779387; doi:10.3390/ijms23020880)
Supplement: Supplementary file 1 [file ijms-23-00880-s001.zip › Table S5.xlsx]

## Sheet: Sheet1
Table S5. Pearson correlation between metabolite contents and protein abundances of corresponding KEGG pathways.
alpha-Linolenic acid metabolism
gene	12-OPDA	13(S)-HpOTrE	Linolenic Acid	Jasmonic acid	9(S)-HpOTrE
AT2G33150	-0.775429	-0.97976	-0.977406	-0.979003	-0.980661
AT3G45140	0.587474	0.906978	0.942884	0.92479	0.915667
AT5G42650	0.811416	0.894738	0.872819	0.883623	0.911638
Arginine and proline metabolism
gene	Arginine	Putrescine	Proline	Spermidine	Spermine	Hydroxyproline
AT3G48000	0.949316	-0.840346	-0.871997	-0.815921	0.59353	-0.788733
Citrate cycle (TCA cycle)
gene	2-Oxoglutaric acid	Fumaric acid	L-Malic Acid	Citric acid	Phenylpyruvic acid	Isocitric acid	cis-Aconitic acid
AT1G04410	-0.781581	0.753058	-0.727908	-0.615379	-0.782342	-0.644809	-0.751486
AT1G53240	-0.935247	0.902583	-0.565014	-0.476241	-0.842944	-0.886807	-0.504389
AT2G20420	-0.990386	0.98303	-0.782177	-0.722615	-0.982147	-0.937056	-0.768599
AT3G25860	0.971904	-0.951676	0.735044	0.695157	0.916156	0.953966	0.814
AT3G47520	0.847334	-0.85098	0.552548	0.489817	0.839964	0.900513	0.514572
AT5G09660	0.838143	-0.776719	0.349832	0.29142	0.674856	0.829631	0.336529
AT5G50850	-0.979069	0.971811	-0.736277	-0.675826	-0.967961	-0.922924	-0.722342
Glyoxylate and dicarboxylate metabolism
gene	2-Oxoglutaric acid	Glutamine	L-(-)-Serine	L-Malic Acid	Citric acid	Isocitric acid	cis-Aconitic acid
AT1G04410	-0.781581	-0.766049	-0.759956	-0.727908	-0.615379	-0.644809	-0.751486
AT1G11860	-0.965923	-0.794317	-0.979709	-0.713137	-0.697933	-0.962712	-0.782011
AT1G20620	-0.991269	-0.861419	-0.987372	-0.7966	-0.739108	-0.942701	-0.762284
AT1G53240	-0.935247	-0.62236	-0.892261	-0.565014	-0.476241	-0.886807	-0.504389
AT2G13360	-0.76477	-0.479154	-0.727476	-0.4237	-0.358015	-0.722175	-0.219486
AT3G14415	-0.975897	-0.787401	-0.973969	-0.695187	-0.641744	-0.930847	-0.731358
AT3G14420	-0.978019	-0.785256	-0.969715	-0.704928	-0.647839	-0.935259	-0.667364
AT3G25530	0.890974	0.624842	0.862309	0.564445	0.498921	0.886169	0.417143
AT3G47520	0.847334	0.641488	0.842838	0.552548	0.489817	0.900513	0.514572
AT5G04140	-0.714469	-0.668513	-0.756354	-0.655466	-0.72056	-0.778863	-0.581667
AT5G09660	0.838143	0.406732	0.781799	0.349832	0.29142	0.829631	0.336529
AT5G36700	0.85114	0.858816	0.888783	0.78412	0.769512	0.826461	0.960495
Linoleic acid metabolism
gene	Linoleic acid	13-HPODE	(+/-)9-HpODE
AT3G45140	0.934772	0.922126	0.929988
Tyrosine metabolism
gene	L-Tyrosine	Fumaric acid	Tyramine	Homogentisic acid	Dopamine
AT5G43940	0.976439	0.980038	-0.872148	-0.617189	-0.654786
